# Supplementary material for: Beyond dormancy: organ-specific gene regulatory networks control winter development in peach buds
Source: Hortic Res. 2025 Nov 6;13(2):uhaf310. doi: 10.1093/hr/uhaf310 (PMC12936440; doi:10.1093/hr/uhaf310)
Supplement: Web_Material_uhaf310 [file web_material_uhaf310.zip]

Archive with 3 entries (3 files):
- Supplementary Methods HR.docx
- Supplemetary Tables HR.xlsx
- Supporting Figures HR.pdf
