# Supplementary material for: Beyond dormancy: organ-specific gene regulatory networks control winter development in peach buds
Source: Hortic Res. 2025 Nov 6;13(2):uhaf310. doi: 10.1093/hr/uhaf310 (PMC12936440; doi:10.1093/hr/uhaf310)
Supplement: Web_Material_uhaf310 [file web_material_uhaf310.zip › Supplemetary Tables HR.xlsx]

## Sheet: Table S1
Table S1 – Hormone-related gene expression profiles
					VEGATATIVE						FLOWER
Gene_ID	TAIR ID	Hormones	Gene_name	pathway	Pre0CU	0CU	200CU	475CU	770CU	930CU	Pre0CU	0CU	200CU	475CU	770CU	930CU	p_value_condition	coef_condition	classification	Source	PC1	PC2
PRUPE_1G111900	AT1G02400	GA	GA2ox6	Catabolism	1585.38	2404.79	3123.45	2072.64	1259.89	892.79	1457.64	574.317	962.611	761.085	610.037	366.337	0.00574003	1101.15	Vegetative	Shared	-0.115275	0.66865
PRUPE_1G218500	AT5G13220	JA	JAZ10	Signaling	4334.12	2630.3	1324.62	1038.41	333.17	184.6	5166.38	2856.44	1444.94	1634.67	947.005	498.492	0.378889	-450.453	Balanced	Shared	-1.3628	0.0771621
PRUPE_1G306100	AT3G25780	JA	AOC1	Biosynthesis	9055.9	6029.47	5659.07	7318.16	5688.4	3894.96	9588.82	8613.25	5607.81	7703.78	6709.73	5247.18	0.21612	-970.767	Balanced	Shared	3.4419	-1.76837
PRUPE_1G329300	AT1G70810	ABA	CAR-likeA	Perception	2315.27	922.79	877.27	987.75	1154.4	787.12	2756.9	988.457	766.555	1138.9	1244.5	368.568	0.911654	-36.5469	Balanced	Shared	1.17437	0.371717
PRUPE_1G329600	AT2G01570	GA	RGA	Signaling	2188.72	1558.52	1434.23	1498.92	1596.48	1243.78	1751.49	1823.76	1483.08	1122.52	1218.89	1122.29	0.198078	166.435	Balanced	Shared	0.79836	-0.323074
PRUPE_1G331500	AT3G17860	JA	JAZ3	Signaling	2104.41	1307.88	1465.74	1297.29	1546.8	1132.54									Vegetative	Vegetative-specific	-0.412287	-0.0363953
PRUPE_1G375800	AT1G19640	JA	JMT	Biosynthesis	64.27	114.35	19.95	17.84	11.59	17.06									Vegetative	Vegetative-specific	-1.18554	0.714212
PRUPE_1G386300	AT5G42650	JA	OPCL1	Biosynthesis	1822.92	1082.13	631.28	686.24	478.73	290.24	2658.13	1871.23	998.385	1176.59	776.131	469.445	0.0479773	-493.061	Flower	Shared	-1.83226	-0.171866
PRUPE_1G388500	AT5G25900	GA	KO	Biosynthesis	725.98	356.77	296.08	423.04	488.88	452.07	633.258	407.466	416.108	454.218	515.642	312.166	0.993198	0.660458	Balanced	Shared	-1.72066	-0.108881
PRUPE_1G413500	AT2G26040	ABA	PYL2	perception	209.1	285.79	414.32	318.23	283.08	247.1									Vegetative	Vegetative-specific	-0.861825	-0.422141
PRUPE_1G434500	AT1G45249	ABA	AREB1/ABF2	Signaling	1361.05	792.75	1120.17	1361.95	1238.2	979.68									Vegetative	Vegetative-specific	1.2048	1.13782
PRUPE_1G467400	AT5G11310	ABA	SOAR1	Signaling	458.64	500.61	550.95	557.06	726.77	768.75	361.413	529.192	503.064	497.675	554.958	756.966	0.103416	59.9188	Balanced	Shared	-0.591925	0.852443
PRUPE_1G467600	AT1G15550	GA	GA3ox1	Biosynthesis	259.61	304.33	1128.67	1423.98	1269.53	1153.1	296.884	195.714	354.756	747.223	672.965	602.106	0.0219385	444.929	Vegetative	Shared	-1.06761	-0.276678
PRUPE_1G578500	AT5G20900	JA	JAZ-like	Signaling	409.61	202.35	128.15	245.5	179.2	195.86									Vegetative	Vegetative-specific	-1.08557	0.616908
PRUPE_2G004500	AT5G67030	ABA	ABA1A	Signaling	110.26	101.08	67.82	45.79	36.62	33.97	110.05	78.0982	54.1563	46.5443	55.1675	30.7053	0.616154	3.46972	Balanced	Shared	-2.76089	-0.530697
PRUPE_2G150700	AT4G25420	GA	GA20ox1	Biosynthesis	54.11	7.11	45.7	71.21	290.5	64.79									Vegetative	Vegetative-specific	-1.19286	-0.579294
PRUPE_2G184100	AT2G46370	JA	JAR-like	Biosynthesis	1179.07	612.18	524.83	637.3	694.23	498.87	1271.07	997.738	677.677	676.118	840.142	467.055	0.309336	-130.554	Balanced	Shared	-1.97146	-0.415642
PRUPE_2G246000	AT2G39940	JA	COI1	Perception	1267.33	1099.16	1450	1524.81	1735.23	1596.67									Vegetative	Vegetative-specific	-0.359142	-0.22909
PRUPE_2G267600	AT5G24910	GA	CYP714A1	Catabolism	351.05	175.38	207.34	240.1	390.32	271.55									Vegetative	Vegetative-specific	-1.03757	-0.506523
PRUPE_2G286800	AT5G51810	GA	GA20ox2	Biosynthesis	187.77	125.39	279.88	249.46	293.39	222.25	100.504	180.194	290.214	300.952	577.123	906.323	0.0973554	-166.195	Balanced	Shared	-1.77755	-0.770994
PRUPE_3G037800	AT1G74950	JA	JAZ2	Signaling	10724.9	9759.19	4502.51	3645.79	933.18	744.48	27142.3	12160.4	14473.7	10389.4	4575.98	3400.61	0.0104621	-6972.05	Flower	Shared	3.1035	2.18813
PRUPE_3G039200	AT1G17420	JA	OPR3	Biosynthesis	9094.41	9388.53	1913.56	1759.47	479.33	540.01	14216.9	9296.62	10820.8	6741.6	2151.56	2783.14	0.00927363	-3805.88	Flower	Shared	1.27264	1.60026
PRUPE_3G162500	AT3G03450	GA	RGL2	Signaling							2005.5	1576.82	1153.17	1316.86	1754.65	997.751			Floral	Flower-specific	0.741312	-0.624857
PRUPE_3G162700	AT3G17980	ABA	CAR-likeE	Perception	302.17	354.8	134.59	110.45	63.82	62.35									Vegetative	Vegetative-specific	-1.22862	-0.950764
PRUPE_3G162800	AT3G17980	ABA	CAR-likeB	Perception	1262.41	1700.84	637.98	463.71	303.88	241.63	2534.9	1780.47	1199.65	1099	1161.54	663.301	0.00476049	-638.067	Floral	Shared	0.561054	-1.326
PRUPE_3G162900	AT3G17980	ABA	CAR-likeC	Perception	804.17	676.22	363.43	376.88	277.54	282.06	812.136	476.889	438.072	452.075	425.381	249.326	0.836559	-12.2633	Balanced	Shared	-1.30988	-0.432197
PRUPE_3G184600	AT3G21780	ABA	UGT71B6-likeB	Conjugation	278.92	330.58	442.65	431.25	291.06	279.4									Vegetative	Vegetative-specific	-0.747	-0.380778
PRUPE_3G184700	AT3G21780	ABA	UGT71B6-likeA	Conjugation	220.63	238.53	231.51	120.26	126.96	113.95	173.817	111.13	127.026	101.754	139.912	82.2657	0.0227526	52.6559	Vegetative	Shared	-2.39999	-0.405362
PRUPE_3G239900	AT1G13280	JA	AOC4	Biosynthesis	13047.8	6832.21	3199.29	5367.72	1851.32	746.85	26028.5	17308.6	5939.08	12424	8340.15	3870.59	0.0218636	-7144.29	Flower	Shared	3.47483	1.48338
PRUPE_3G305600	AT3G48520	JA	CYP94B3	Catabolism	93.28	135.02	109.11	79.91	65.17	71.92	136.567	135.071	90.8986	84.8711	117.975	77.7175	0.211237	-14.7818	Balanced	Shared	-2.54428	-0.268285
PRUPE_4G080700	AT1G30040	GA	GA2ox2	Catabolism	3446.24	3985.21	2768.81	3869.14	1865.86	2122.87	1219.27	2111.33	2110.81	1006.36	175.98	709.176	0.000538438	1787.53	Vegetative	Shared	1.68499	1.74559
PRUPE_4G082500	AT1G30135	JA	JAZ8	Signaling	2397.28	2125.27	1306.26	902.72	271.97	305.2	7158.75	5184.26	6457.77	4940.08	1396.88	1984.54	0.000288091	-3302.26	Flower	Shared	-0.604678	0.703496
PRUPE_4G128500	AT1G79460	GA	KS	Biosynthesis	287.19	230.73	246.25	323.47	366.77	403.43	322.625	399.289	404.438	548.623	497.358	640.818	0.000254878	-159.218	Floral	Shared	-1.66735	-0.441312
PRUPE_4G132100	AT1G66350	GA	RGL1	Signaling	35.86	11.43	65.72	152.75	165.8	132.4	69.2535	49.9201	125.702	287.204	154.035	221.813	0.0924805	-57.328	Balanced	Shared	-2.43642	-0.0837521
PRUPE_4G138400	AT1G16540	ABA	ABA3	Biosynthesis	179.36	199.03	226.04	295.38	343.23	464.35	258.274	369.723	341.293	443.726	405.593	557.166	0.000962872	-111.398	Floral	Shared	-1.60352	0.256628
PRUPE_4G150100	AT3G14440	ABA	NCED3	Biosynthesis	2623.28	163.18	143.29	189.35	248.73	60.4	875.842	158.131	72.7743	116.581	144.308	16.9754	0.37318	340.603	Balanced	Shared	-1.80131	-0.987539
PRUPE_4G150200	AT1G78440	GA	GA2ox1	Catabolism	2322.95	478.54	190.91	524.04	224.07	121.81	2746.64	913.322	1318.26	756.804	608.095	291.618	0.236511	-462.069	Balanced	Shared	-0.917266	0.112934
PRUPE_4G274700	AT5G63910	ABA	FLCY	Signaling	366.44	361.22	579.98	489.42	623.01	416.04									Vegetative	Vegetative-specific	-0.395942	0.0541515
PRUPE_5G033700	AT1G49720	ABA	ABF1	Signaling	157.69	147.91	121.44	107.52	106.42	104.04									Vegetative	Vegetative-specific	-1.31043	-0.760503
PRUPE_5G035400	AT1G32640	JA	MYC2	Signaling	5900.09	5754.92	2199.92	1701.11	948.38	885.57	9453.36	7468.03	6388.92	4272.22	1956.56	2134.58	0.00222329	-2380.61	Flower	Shared	0.303279	0.558756
PRUPE_5G054500	AT4G33950	ABA	SnRK2.6/OST1	Signaling	2355.93	2233.59	3156.41	2572.99	2491.7	1963.09									Vegetative	Vegetative-specific	4.56288	3.1562
PRUPE_5G130500	AT4G17880	JA	MYC4	Signaling	277.64	294.64	285.22	153.99	127.84	141.78	213.669	350.005	259.327	339.021	340.712	468.384	0.0503677	-115.001	Balanced	Shared	-2.37192	-0.283164
PRUPE_5G205900	AT3G29575	JA	AFP/NINJA	Signaling	125.09	344.77	272.44	273.17	186.59	376.37	214.317	324.842	559.221	322.729	356.685	651.45	0.0796407	-141.802	Balanced	Shared	-2.28456	-0.345388
PRUPE_5G233300	AT3G17980	ABA	CAR-likeD	Perception	1873.46	1819.64	1187.43	1048.24	1050.05	955.53	3815.74	2568.37	1892.82	1840.49	2365.24	1211.24	0.0041976	-959.925	Floral	Shared	3.20756	-0.032641
PRUPE_6G072400	AT2G29090	ABA	CYP707A2	Catabolism	457.94	468.48	924.21	927.95	621.77	635.47	446.462	243.668	373.598	582.406	289.654	263.732	0.0175572	306.05	Vegetative	Shared	-0.76173	0.672762
PRUPE_6G126400	AT2G27690	JA	CYP94C	Conjugation							940.171	704.069	1317.84	327.744	104.172	168.939			Flower	Flower-specific	-1.24751	-0.789386
PRUPE_6G138600	AT1G52340	ABA	ABA2	Biosynthesis	541.39	425.03	218.94	426.99	676.12	906.57	991.757	864.137	609.088	1190.98	2268.36	1160.56	0.0198432	-648.308	Floral	Shared	0.26144	0.99777
PRUPE_6G145500	AT5G22090	ABA	EAR1	Signaling	179.54	41.47	23.91	49.77	68.49	58.62									Vegetative	Vegetative-specific	-1.45892	-0.841846
PRUPE_6G181800	AT5G65110	JA	ACX1A	Biosynthesis	782.77	615.31	795.68	879.78	963.95	777.51									Vegetative	Vegetative-specific	-0.742913	0.219861
PRUPE_6G278400	AT3G11180	JA	JOX1	Catabolism	451.95	261.95	128.71	113.51	140.41	69.36	729.768	347.966	159.745	340.257	562.838	134.317	0.0959658	-184.833	Balanced	Shared	-2.40984	-0.234394
PRUPE_6G284000	AT2G38310	ABA	PYL4	Perception	117.31	86.01	150.67	245.39	159.52	143.53	373.724	496.513	577.735	558.305	769.161	919.268	2.57113e-05	-465.38	Floral	Shared	-1.58592	-0.321182
PRUPE_6G324100	AT1G55020	JA	LOX-likeA	Biosynthesis	623	701.79	1289.42	822.46	1111.1	689.24	578.205	240.655	343.557	478.122	478.94	238.063	0.00498353	479.911	Vegetative	Shared	-1.97876	-0.717444
PRUPE_6G324200	AT1G55020	JA	LOX-likeB	Biosynthesis	675.11	773.72	811.89	585.48	292.15	193	1087.17	563.427	610.54	503.643	253.273	189.136	0.801915	20.6934	Balanced	Shared	-2.1916	-0.303341
PRUPE_6G324300	AT1G55020	JA	LOX-likeC	Biosynthesis	2660.19	2707.51	2017.55	1939.9	1386.8	1238.34	3464.91	2355.64	2321.62	2066.3	1724.72	1237.75	0.211241	-203.44	Balanced	Shared	-0.834803	-0.576699
PRUPE_6G324400	AT1G55020	JA	LOX-likeD	Biosynthesis	385.19	782.37	518.82	260.24	206.92	178.43	836.006	386.338	556.139	750.213	647.676	393.515	0.0848879	-206.319	Balanced	Shared	-2.21331	-0.255731
PRUPE_6G324600	AT1G55020	JA	LOX-likeE	Biosynthesis	964	1228.56	1303.92	794.74	790.44	566.42	1299.69	707.233	858.951	1240.13	1042.34	692.351	0.824989	-32.1041	Balanced	Shared	-1.75565	-0.48861
PRUPE_7G112200	AT2G36270	ABA	ABI5	Signaling	97.19	151.74	110.6	127.5	83.82	86.41	52.1221	108.557	108.368	114.003	215.787	335.22	0.26189	-46.1327	Balanced	Shared	-2.43264	-0.394848
PRUPE_7G133100	AT5G67030	ABA	ABA1B	signalling	992.86	581	1001.53	1091.37	1525.81	1552.01	971.816	580.747	1011.37	1065.32	970.881	806.304	0.157896	223.023	Balanced	Shared	1.2276	2.42302
PRUPE_7G189200	AT5G20900	JA	JAZ12	Signaling	5433.44	6237.03	4423.26	4086.64	3316.12	3440.13									Vegetative	Vegetative-specific	1.1221	-1.25428
PRUPE_7G194800	AT1G19180	JA	JAZ1	Signaling	23863.8	21590.8	14748.4	13221	9345.21	8721.38	34802.9	24544.4	16592	18177.1	12169.6	8490.7	0.089523	-3881.02	Balanced	Shared	11.2541	-1.45547
PRUPE_7G200800	AT2G06050	JA	ACX1B	Biosynthesis	5973.3	5659.86	2596.94	2737.16	1576	1251.66	15983.5	11198.7	5724.01	7508.39	5210.84	3049.89	0.00441371	-4813.41	Flower	Shared	1.50562	0.673219
PRUPE_7G220600	AT4G26080	ABA	ABI1	Signaling	4331.91	2380.87	2795.42	3094.39	2193.26	1485.72	10059.1	5508.18	6660.48	7188.2	2864.89	2774.54	0.00470865	-3128.96	Floral	Shared	10.6409	-0.780952
PRUPE_8G110100	AT5G42650	JA	AOS-like	Biosynthesis							168.658	62.8515	68.4924	75.2472	143.786	44.9477			Flower	Flower-specific	-1.39619	-0.950199
PRUPE_8G125800	AT3G19270	ABA	AREB2/ABF4	Signaling	200.26	52.99	101.3	129.75	247.39	100.03	332.604	256.683	689.195	653.297	505.946	712.232	0.000733966	-386.373	Floral	Shared	-1.82509	-0.362923
PRUPE_8G239900	AT4G02780	GA	GA1	Biosynthesis	79.06	68.99	123	127.63	199.33	223.47	56.1322	72.9932	96.2484	109.655	117.578	166.232	0.0134825	33.7736	Vegetative	Shared	-2.49346	0.0181326
PRUPE_8G249800	AT3G63010	GA	GID1B	Perception	12219.1	8071.89	7966.57	6650.74	7720.81	4609.27	8282.44	4376.47	3075.41	3839.06	4880.7	1909.19	0.00662755	3479.18	Vegetative	Shared	9.71224	-0.540614

## Sheet: Table S2
Table S2– Meristem-related gene expression				VEGATATIVE						FLOWER
Gene_ID	TAIR ID	Gene_name	category	Pre0CU	0CU	200CU	475CU	770CU	930CU	Pre0CU	0CU	200CU	475CU	770CU	930CU	p_value_condition	coef_condition	classification	Source	PC1	PC2
PRUPE_1G013700	AT3G22440	FRIGIDAlikeD	Floral meristem-related							19444.5	23987.3	20802.5	19304.7	15577.6	19440.5			Flower	Specific_F	41.0324	14.5565
PRUPE_1G310900	AT1G25440	BBx14/BBX15	Floral meristem-related	125.42	102.51	200.98	168.36	232.07	160.55	81.0598	45.1615	46.4293	67.2749	107.274	51.385	0.000929099	98.5509	Vegetative	Shared	-2.12916	-0.411671
PRUPE_1G416700	AT4G08150	KNAT1	Shoot meristem	5168.35	1864.96	1019.53	2175.62	2456.86	2723.46	4056.97	2329.86	2680.44	2144.27	2073.56	1234.98	0.822784	148.117	Balanced	Shared	2.58528	0.011726
PRUPE_1G432100	AT1G46480	WOX	Lateral meristem	514.71	148.1	106.27	152.08	107.18	78.91	219.573	169.48	175.593	125.509	107.629	87.5959	0.53292	36.9784	Balanced	Shared	-1.98982	-0.454274
PRUPE_2G151200	AT2G45660	AGL20A	Floral meristem	8014.15	9402.96	10403.2	8804.9	6389.7	6000.3	7026.81	5675.9	6454.45	3853.01	2347.31	2566.46	0.000272313	3515.21	Vegetative	Shared	6.6621	-0.518635
PRUPE_3G087700	AT3G15880	TPR4	Shoot meristem	130.58	196.14	218.96	229.15	232.28	295.61	154.844	212.426	280.753	286.753	330.133	484.031	0.0236937	-74.3701	Flower	Shared	-1.54911	0.0445496
PRUPE_3G212100	AT1G62360	KNOX-A	Shoot meristem	128.27	173.23	74.29	95.18	81.46	117.24	241.513	264.477	186.315	170.2	126.649	137.006	0.00367477	-76.0817	Flower	Shared	-1.90038	-0.418667
PRUPE_3G245100	AT3G02380	CO/COL1/COL2-A	Floral meristem-related	559.83	234.35	860.86	819.08	915.58	612.96	516.816	205.401	892.043	1195.59	542.476	664.321	0.989344	-2.33176	Balanced	Shared	-0.723254	0.133945
PRUPE_3G249300	AT1G69120	AGL79	Floral meristem	253.34	232.47	208.05	309.77	91.91	120.59	1111.21	1605.06	1312.06	1146.38	929.297	1328.99	2.10513e-06	-1036.15	Flower	Shared	0.446645	0.545958
PRUPE_4G015200	AT1G62360	STM	Shoot meristem	1159.11	394.32	189.96	559.8	631	583.15									Vegetative	Specific_V	-0.981043	0.0589265
PRUPE_5G088100	AT1G62990	KNAT7	Shoot meristem	762.51	1241.62	1182.48	768.31	882.81	984.45	897.53	901.382	759.293	900.313	1256.21	1011.42	0.889835	16.0054	Balanced	Shared	-0.027326	0.69155
PRUPE_5G140700	AT5G61850	LFY	Floral meristem							1024.13	1831.77	991.66	1177.96	939.824	1434.8			Flower	Specific_F	0.485704	0.698845
PRUPE_5G149400	AT2G45660	AGL20B	Floral meristem							244.343	285.033	79.8051	130.493	100.697	69.7204			Flower	Specific_F	-1.99082	-0.482523
PRUPE_5G154400	AT1G67570	CO/COL1/COL2-B	Floral meristem-related							407.212	313.62	363.303	377.298	505.384	360.625			Flower	Specific_F	-1.38601	-0.071182
PRUPE_5G171100	AT1G23380	KNOX-B	Shoot meristem	2570.07	3564.54	1701.56	1834.51	1372.68	1833.53	3419.17	3645.43	2553.89	1963.4	1823.17	1681.52	0.229245	-368.282	Balanced	Shared	2.80855	0.263899
PRUPE_5G232600	AT3G18010	WOX1	Lateral meristem	50.64	74.84	77.34	86.19	97.68	119.82	58.0919	99.2789	110.902	81.8029	73.9546	142.931	0.425803	-10.0753	Balanced	Shared	-2.06316	-0.356638
PRUPE_6G088900	AT2G28610	PRS	Lateral meristem	564.99	528.02	366.46	261.65	433.44	366.25	210.128	213.779	135.767	97.6226	228.938	126.676	0.000497126	251.317	Vegetative	Shared	-1.91287	-0.346047
PRUPE_6G225800	AT5G48385	FRIGIDAlikeA	Floral meristem-related	333.04	379.05	438.93	512.57	552.22	631.5	457.704	452.379	610.661	702.331	759.753	823.531	2.24661e-05	-159.842	Flower	Shared	-0.736549	0.439368
PRUPE_6G255800	AT2G37630	AS1	Shoot meristem-related	332.43	408.3	406.26	482.36	594.35	713.12	340.451	497.247	599.938	609.588	954.925	1247.19	0.0141279	-218.753	Flower	Shared	-0.440517	0.985097
PRUPE_6G334500	AT5G27220	FRIGIDAlikeB	Floral meristem-related							26.3933	44.7893	45.7464	60.9325	148.294	165.864			Flower	Specific_F	-2.05532	-0.263762
PRUPE_7G183300	AT4G35550	WOX13	Shoot meristem-related	273.99	180.43	99.5	124.3	98.98	118.17									Vegetative	Specific_V	-1.98283	-0.429198
PRUPE_8G186800	AT5G48385	FRIGIDAlikeC	Floral meristem-related							7226.41	8518.04	6558.93	7235.08	5680.25	6321.95			Flower	Specific_F	12.8583	4.4499
PRUPE_8G204100	AT4G13195	CLAVATA3/ESR	Shoot meristem-related	7690.26	4374.87	3813.05	3603.43	3458.34	2130.2	3263.66	2286.52	1756.26	1106.14	1224.02	698.956	0.00143497	2455.77	Vegetative	Shared	0.969582	-0.61016

## Sheet: Table S3
Table S3 – Clustered DEGs in vegetative buds
Gene	Modules	Annotation	TAIR ID	TAIR desc	Pre0CU	0CU	200CU	475CU	770CU	930CU
PRUPE_1G000400	V1	clade F phosphatase	AT4G28400	Symbols: | Protein phosphatase 2C family protein | chr4:14048499-14050118 FORWARD LENGTH=283	1144.51	1218.16	738.07	793.33	578.33	658.98
PRUPE_1G000500	V1	LRR-domain extensin	AT1G62440	Symbols: LRX2 | leucine-rich repeat/extensin 2 | chr1:23111818-23115293 FORWARD LENGTH=826	914.71	1105.33	1190.76	1209.95	793.03	683.44
PRUPE_1G002500	V1	Beta-amyrin 28-monooxygenase OS=Vitis vinifera (sp|a5bfi4|c7a17_vitvi 779.0) & Enzyme classification.EC_1 oxidoreductases.EC_1.14 oxidoreductase acting on paired donor with incorporation or reduction of molecular oxygen(50.1.13 179.4)	AT5G36110	Symbols: CYP716A1 | cytochrome P450, family 716, subfamily A, polypeptide 1 | chr5:14195377-14197613 FORWARD LENGTH=477	6799.89	6309.89	7728.44	4759.11	4597.65	2781.38
PRUPE_1G002900	V1	chalcone synthase	AT5G13930	Symbols: CHS, TT4, ATCHS | Chalcone and stilbene synthase family protein | chr5:4488762-4490035 FORWARD LENGTH=395	4275.99	3597.31	3886.47	2591.26	1951.8	1286.37
PRUPE_1G003000	V1	chalcone synthase	AT5G13930	Symbols: CHS, TT4, ATCHS | Chalcone and stilbene synthase family protein | chr5:4488762-4490035 FORWARD LENGTH=395	23172.7	17342.5	19633.1	13111.4	10046.4	5820.95
PRUPE_1G003600	V1	Putative F-box protein PP2-B12 OS=Arabidopsis thaliana (sp|q9flu7|p2b12_arath 203.0)	AT5G24560	Symbols: AtPP2-B12, PP2-B12 | phloem protein 2-B12 | chr5:8402205-8403266 FORWARD LENGTH=251	2246.26	2401.98	1621.43	1495.98	1087.41	1049.15
PRUPE_1G003700	V1	Putative F-box protein PP2-B12 OS=Arabidopsis thaliana (sp|q9flu7|p2b12_arath 99.4)	AT5G24560	Symbols: AtPP2-B12, PP2-B12 | phloem protein 2-B12 | chr5:8402205-8403266 FORWARD LENGTH=251	82.4	92.89	61.16	42.36	46.65	39.07
PRUPE_1G005100	V1	component LUH of SWI/SNF chromatin remodeling complex	AT2G32700	Symbols: LUH | LEUNIG_homolog | chr2:13867235-13871844 FORWARD LENGTH=785	244.7	359.61	260.95	234.92	232.3	248.07
PRUPE_1G005400	V1	TDIF precursor polypeptide		n/a	212.35	227.72	136.86	99.17	158.44	115.47
PRUPE_1G007200	V1	Receptor like protein kinase S.2 OS=Arabidopsis thaliana (sp|o48837|lrks2_arath 953.0) & Enzyme classification.EC_2 transferases.EC_2.7 transferase transferring phosphorus-containing group(50.2.7 152.8)	AT2G32800	Symbols: AP4.3A | protein kinase family protein | chr2:13916478-13919033 FORWARD LENGTH=851	269.93	289.6	115.55	123.63	89.28	97.4
PRUPE_1G008500	V1	NA	AT3G24100	Symbols: | Uncharacterised protein family SERF | chr3:8703373-8704045 FORWARD LENGTH=69	3670.36	4991.14	3200.54	2801.06	1989.54	2544.73
PRUPE_1G011400	V1	Enzyme classification.EC_1 oxidoreductases.EC_1.13 oxidoreductase acting on single donor with incorporation of molecular oxygen (oxygenase)(50.1.12 1318.1) & Linoleate 9S-lipoxygenase 5 OS=Arabidopsis thaliana (sp|q9luw0|lox5_arath 1277.0)	AT3G22400	Symbols: LOX5 | PLAT/LH2 domain-containing lipoxygenase family protein | chr3:7927011-7931167 FORWARD LENGTH=886	1015.3	1290.97	745.32	585.7	441.87	398.98
PRUPE_1G011500	V1	component PsaD of PS-I complex	AT1G03130	Symbols: PSAD-2 | photosystem I subunit D-2 | chr1:753528-754142 REVERSE LENGTH=204	1604.36	1802.01	2035.88	1422.24	1464.03	1273.52
PRUPE_1G011600	V1	NA	AT2G32150	Symbols: | Haloacid dehalogenase-like hydrolase (HAD) superfamily protein | chr2:13659095-13660531 FORWARD LENGTH=263	2657.43	2317.06	572.44	410.57	162.43	104.22
PRUPE_1G012900	V1	NA		n/a	444.06	558.17	557.82	556.03	281.83	280.9
PRUPE_1G014600	V1	transcriptional co-regulator (OFP)	AT1G05420	Symbols: ATOFP12, OFP12 | ovate family protein 12 | chr1:1590073-1590753 FORWARD LENGTH=226	631.17	514.51	388.09	338.37	466	297.34
PRUPE_1G016500	V1	NA	AT3G22560	Symbols: | Acyl-CoA N-acyltransferases (NAT) superfamily protein | chr3:7998915-7999442 REVERSE LENGTH=175	88.82	120.29	81.23	90.97	45.94	63.58
PRUPE_1G016600	V1	NA	AT2G32030	Symbols: | Acyl-CoA N-acyltransferases (NAT) superfamily protein | chr2:13632675-13633241 REVERSE LENGTH=188	243.29	233.63	254.34	244.06	165.36	142.16
PRUPE_1G016900	V1	arabinogalactan protein (Xylogen)	AT3G22600	Symbols: | Bifunctional inhibitor/lipid-transfer protein/seed storage 2S albumin superfamily protein | chr3:8006711-8007397 REVERSE LENGTH=170	892.96	1137.48	882.54	756.13	504.1	466.89
PRUPE_1G017000	V1	Non-specific lipid transfer protein GPI-anchored 20 OS=Arabidopsis thaliana (sp|q9lj85|ltg20_arath 106.0)	AT3G22620	Symbols: | Bifunctional inhibitor/lipid-transfer protein/seed storage 2S albumin superfamily protein | chr3:8008615-8009415 FORWARD LENGTH=203	1782.53	1850.2	1498.61	1037.94	528.55	263.08
PRUPE_1G017800	V1	Cyclic nucleotide-gated ion channel 1 OS=Arabidopsis thaliana (sp|o65717|cngc1_arath 246.0)	AT5G53130	Symbols: CNGC1, ATCNGC1 | cyclic nucleotide gated channel 1 | chr5:21537830-21540490 REVERSE LENGTH=716	134.64	236.8	139.43	98.76	106.71	117.96
PRUPE_1G019100	V1	transcription factor (TCX/CPP)	AT4G14770	Symbols: TCX2, ATTCX2 | TESMIN/TSO1-like CXC 2 | chr4:8481522-8484825 REVERSE LENGTH=674	1413.52	1279.67	735.3	510.41	289.64	245.42
PRUPE_1G019400	V1	actin-binding protein (NET1)	AT3G22790	Symbols: | Kinase interacting (KIP1-like) family protein | chr3:8052446-8057888 REVERSE LENGTH=1728	4115.23	3527.67	3592.74	2730.06	2423.38	1804.01
PRUPE_1G020100	V1	NA	AT2G15580	Symbols: | RING/U-box superfamily protein | chr2:6797687-6798815 FORWARD LENGTH=196	111.11	99.73	112.77	71.95	91.84	64.79
PRUPE_1G020300	V1	VAN3-binding protein OS=Arabidopsis thaliana (sp|q8w4k5|vab_arath 331.0)	AT3G22810	Symbols: | Plant protein of unknown function (DUF828) with plant pleckstrin homology-like region | chr3:8068595-8071559 FORWARD LENGTH=472	417.26	314.5	206.13	243.61	256.1	223.17
PRUPE_1G020800	V1	EPF/EPFL precursor polypeptide	AT4G14723	Symbols: | BEST Arabidopsis thaliana protein match is: allergen-related (TAIR:AT3G22820.1); Has 35333 Blast hits to 34131 proteins in 2444 species: Archae - 798; Bacteria - 22429; Metazoa - 974; Fungi - 991; Plants - 531; Viruses - 0; Other Eukaryotes - 9610 (source: NCBI BLink). | chr4:8440167-8440693 FORWARD LENGTH=109	551.87	590.72	292.1	313.67	436	465.47
PRUPE_1G021000	V1	acireductone dioxygenase (ARD)	AT5G43850	Symbols: ATARD4, ARD4 | RmlC-like cupins superfamily protein | chr5:17627364-17629122 REVERSE LENGTH=187	512.59	410.86	326.57	306.38	266.81	251.65
PRUPE_1G021900	V1	Enzyme classification.EC_1 oxidoreductases.EC_1.1 oxidoreductase acting on CH-OH group of donor(50.1.1 405.9) & Perakine reductase OS=Rauvolfia serpentina (sp|q3l181|perr_rause 370.0)	AT1G60710	Symbols: ATB2 | NAD(P)-linked oxidoreductase superfamily protein | chr1:22355073-22356627 REVERSE LENGTH=345	167.36	105.02	70.67	79.77	81.37	73.73
PRUPE_1G022500	V1	recombinase (DMC1)	AT3G22880	Symbols: ATDMC1, DMC1, ARLIM15 | DNA repair (Rad51) family protein | chr3:8097948-8100740 REVERSE LENGTH=344	103.95	146.14	116.14	90.12	85.95	82.16
PRUPE_1G023000	V1	ATP sulfurylase (APS)	AT3G22890	Symbols: APS1 | ATP sulfurylase 1 | chr3:8112837-8114734 FORWARD LENGTH=463	2788.07	4934.53	4439.34	4597.14	2388.19	2918.22
PRUPE_1G023100	V1	P2B-type calcium cation-transporting ATPase (ACA)	AT3G22910	Symbols: | ATPase E1-E2 type family protein / haloacid dehalogenase-like hydrolase family protein | chr3:8116335-8119388 REVERSE LENGTH=1017	53.47	128.32	86.84	38.2	15.37	14.72
PRUPE_1G023400	V1	P2B-type calcium cation-transporting ATPase (ACA)	AT3G22910	Symbols: | ATPase E1-E2 type family protein / haloacid dehalogenase-like hydrolase family protein | chr3:8116335-8119388 REVERSE LENGTH=1017	295.56	577.66	138.95	172.31	56.81	87.57
PRUPE_1G023600	V1	calcium sensor (CML)	AT3G22930	Symbols: CML11 | calmodulin-like 11 | chr3:8124286-8125835 REVERSE LENGTH=173	112.49	295.74	270.3	333.43	126.17	168.74
PRUPE_1G023800	V1	regulatory protein (LESV) involved in organization of starch granule matrix	AT3G55760	Symbols: | unknown protein; EXPRESSED IN: 16 plant structures; EXPRESSED DURING: 10 growth stages; BEST Arabidopsis thaliana protein match is: unknown protein (TAIR:AT1G42430.2). | chr3:20700648-20702886 FORWARD LENGTH=578	3095.85	3128.67	1685.78	2009.97	1448.84	1855.06
PRUPE_1G025000	V1	component SF3B6 of splicing factor 3B complex	AT5G12190	Symbols: | RNA-binding (RRM/RBD/RNP motifs) family protein | chr5:3940731-3941105 REVERSE LENGTH=124	467.43	396.58	295.94	308.04	242.71	216.61
PRUPE_1G025600	V1	3-ketoacyl-CoA synthase (KCS)	AT1G04220	Symbols: KCS2 | 3-ketoacyl-CoA synthase 2 | chr1:1119853-1122483 REVERSE LENGTH=528	4113.29	4560.41	4128.96	3615.53	2768.63	2242.89
PRUPE_1G025700	V1	U-Box-group-II E3 ubiquitin protein ligase	AT1G68940	Symbols: | Armadillo/beta-catenin-like repeat family protein | chr1:25922001-25925374 REVERSE LENGTH=1033	475.68	516.28	254.65	290.29	164.14	182.21
PRUPE_1G027000	V1	protein kinase (LysM)	AT2G23770	Symbols: | protein kinase family protein / peptidoglycan-binding LysM domain-containing protein | chr2:10120242-10122080 REVERSE LENGTH=612	2040.62	1891.72	1529.66	1442.12	1305.12	1035.6
PRUPE_1G028400	V1	Protein SIEVE ELEMENT OCCLUSION B OS=Arabidopsis thaliana (sp|q9ss87|seob_arath 350.0)	AT3G01680	Symbols: | CONTAINS InterPro DOMAIN/s: Mediator complex subunit Med28 (InterPro:IPR021640); BEST Arabidopsis thaliana protein match is: unknown protein (TAIR:AT3G01670.1); Has 122 Blast hits to 112 proteins in 13 species: Archae - 0; Bacteria - 0; Metazoa - 0; Fungi - 0; Plants - 122; Viruses - 0; Other Eukaryotes - 0 (source: NCBI BLink). | chr3:252033-255246 FORWARD LENGTH=740	9140.12	5739.5	1596.43	2298.59	1223.63	851.69
PRUPE_1G028500	V1	Protein SIEVE ELEMENT OCCLUSION B OS=Arabidopsis thaliana (sp|q9ss87|seob_arath 316.0)	AT3G01680	Symbols: | CONTAINS InterPro DOMAIN/s: Mediator complex subunit Med28 (InterPro:IPR021640); BEST Arabidopsis thaliana protein match is: unknown protein (TAIR:AT3G01670.1); Has 122 Blast hits to 112 proteins in 13 species: Archae - 0; Bacteria - 0; Metazoa - 0; Fungi - 0; Plants - 122; Viruses - 0; Other Eukaryotes - 0 (source: NCBI BLink). | chr3:252033-255246 FORWARD LENGTH=740	14298.3	14736	4628.82	6471.42	3576.82	4126.17
PRUPE_1G028800	V1	Protein SIEVE ELEMENT OCCLUSION B OS=Arabidopsis thaliana (sp|q9ss87|seob_arath 317.0)	AT3G01680	Symbols: | CONTAINS InterPro DOMAIN/s: Mediator complex subunit Med28 (InterPro:IPR021640); BEST Arabidopsis thaliana protein match is: unknown protein (TAIR:AT3G01670.1); Has 122 Blast hits to 112 proteins in 13 species: Archae - 0; Bacteria - 0; Metazoa - 0; Fungi - 0; Plants - 122; Viruses - 0; Other Eukaryotes - 0 (source: NCBI BLink). | chr3:252033-255246 FORWARD LENGTH=740	22649.3	11488.4	2359.11	2154	855.6	711.23
PRUPE_1G030500	V1	transcription factor (bHLH)	AT5G43650	Symbols: BHLH92 | basic helix-loop-helix (bHLH) DNA-binding superfamily protein | chr5:17533310-17534758 REVERSE LENGTH=247	385.41	509.52	131.06	103.36	14.27	25.4
PRUPE_1G031100	V1	microtubule-stabilizing factor (WDL)	AT3G23090	Symbols: | TPX2 (targeting protein for Xklp2) protein family | chr3:8214533-8216983 REVERSE LENGTH=338	818.86	1101.31	985.63	916.94	676.03	711.81
PRUPE_1G034700	V1	NA	AT4G14450	Symbols: | unknown protein; LOCATED IN: chloroplast; BEST Arabidopsis thaliana protein match is: unknown protein (TAIR:AT3G23170.1); Has 74 Blast hits to 74 proteins in 6 species: Archae - 0; Bacteria - 0; Metazoa - 0; Fungi - 0; Plants - 74; Viruses - 0; Other Eukaryotes - 0 (source: NCBI BLink). | chr4:8309519-8309896 FORWARD LENGTH=125	1616.26	1369.15	1095.03	1067.56	825.13	744.31
PRUPE_1G034800	V1	chromatin remodeling factor (Rad5)	AT5G43530	Symbols: | Helicase protein with RING/U-box domain | chr5:17489327-17494830 FORWARD LENGTH=1277	175.71	129.99	114.94	105.41	71.36	65.46
PRUPE_1G035100	V1	NA	AT1G04340	Symbols: | HR-like lesion-inducing protein-related | chr1:1163345-1164737 REVERSE LENGTH=159	1963.71	2235.05	2387.91	2154.9	1708.64	1564.63
PRUPE_1G036000	V1	1-aminocyclopropane-1-carboxylate oxidase homolog 1 OS=Arabidopsis thaliana (sp|q84mb3|acch1_arath 420.0) & Enzyme classification.EC_1 oxidoreductases.EC_1.14 oxidoreductase acting on paired donor with incorporation or reduction of molecular oxygen(50.1.13 143.2)	AT1G06620	Symbols: | 2-oxoglutarate (2OG) and Fe(II)-dependent oxygenase superfamily protein | chr1:2025618-2027094 FORWARD LENGTH=365	209.99	256.37	189.35	188.72	122.32	147.34
PRUPE_1G036700	V1	1-aminocyclopropane-1-carboxylate oxidase homolog 3 OS=Arabidopsis thaliana (sp|q8h1s4|acch3_arath 433.0) & Enzyme classification.EC_1 oxidoreductases.EC_1.14 oxidoreductase acting on paired donor with incorporation or reduction of molecular oxygen(50.1.13 145.3)	AT1G06620	Symbols: | 2-oxoglutarate (2OG) and Fe(II)-dependent oxygenase superfamily protein | chr1:2025618-2027094 FORWARD LENGTH=365	77.45	147.36	54.52	63.47	47.6	77.27
PRUPE_1G036800	V1	1-aminocyclopropane-1-carboxylate oxidase homolog 1 OS=Arabidopsis thaliana (sp|q84mb3|acch1_arath 145.0)	AT1G06620	Symbols: | 2-oxoglutarate (2OG) and Fe(II)-dependent oxygenase superfamily protein | chr1:2025618-2027094 FORWARD LENGTH=365	107.57	147.43	69.71	58.93	44.32	56.71
PRUPE_1G037000	V1	1-aminocyclopropane-1-carboxylate oxidase homolog 1 OS=Arabidopsis thaliana (sp|q84mb3|acch1_arath 392.0) & Enzyme classification.EC_1 oxidoreductases.EC_1.14 oxidoreductase acting on paired donor with incorporation or reduction of molecular oxygen(50.1.13 134.3)	AT1G06620	Symbols: | 2-oxoglutarate (2OG) and Fe(II)-dependent oxygenase superfamily protein | chr1:2025618-2027094 FORWARD LENGTH=365	344.44	544.62	361.93	274.52	203.67	198.03
PRUPE_1G037600	V1	RING-H2-class E3 ATL-subclass ubiquitin ligase	AT5G43420	Symbols: | RING/U-box superfamily protein | chr5:17451790-17452917 FORWARD LENGTH=375	77.93	140.25	101.19	123.9	73.4	117.5
PRUPE_1G037900	V1	transcription factor (ERF)	AT3G23240	Symbols: ERF1, ATERF1 | ethylene response factor 1 | chr3:8295705-8296361 FORWARD LENGTH=218	173.86	127.55	78.18	133.61	52.54	75.65
PRUPE_1G038600	V1	phosphate transporter (PHT1)	AT2G38940	Symbols: ATPT2, PHT1;4 | phosphate transporter 1;4 | chr2:16258500-16260104 FORWARD LENGTH=534	1151.95	1163.38	1185.58	1024.66	900.91	714.86
PRUPE_1G038700	V1	phosphate transporter (PHT1)	AT3G54700	Symbols: PHT1;7 | phosphate transporter 1;7 | chr3:20248463-20250070 REVERSE LENGTH=535	154.55	132.45	42.75	44.68	31.27	30.76
PRUPE_1G038800	V1	regulatory PEP carboxylase-phosphorylating kinase (PPCK)	AT1G08650	Symbols: PPCK1, ATPPCK1 | phosphoenolpyruvate carboxylase kinase 1 | chr1:2752206-2753232 FORWARD LENGTH=284	740.43	676.67	762.47	438.08	609.48	490.88
PRUPE_1G039000	V1	actin-depolymerizing factor	AT2G31200	Symbols: ADF6, ATADF6 | actin depolymerizing factor 6 | chr2:13294171-13294948 FORWARD LENGTH=146	4565.49	4455.99	3124.79	2940.95	2326.23	2357.93
PRUPE_1G039100	V1	component uL18 of LSU proteome component	AT5G39740	Symbols: RPL5B | ribosomal protein L5 B | chr5:15903484-15905185 FORWARD LENGTH=301	8949.34	10876.6	7494.35	8513.11	6001.74	9025.31
PRUPE_1G041200	V1	Putative protein phosphatase 2C-like protein 44 OS=Arabidopsis thaliana (sp|q9lw60|p2c44_arath 236.0)	AT3G23360	Symbols: | Protein phosphatase 2C family protein | chr3:8355257-8356381 REVERSE LENGTH=260	370.92	282.63	122.8	125.06	58.32	44.09
PRUPE_1G041300	V1	Putative disease resistance protein At1g50180 OS=Arabidopsis thaliana (sp|q9sx38|drl4_arath 451.0)	AT1G50180	Symbols: | NB-ARC domain-containing disease resistance protein | chr1:18584235-18587136 FORWARD LENGTH=857	136.39	97.08	41.46	32.83	20.3	15.72
PRUPE_1G041700	V1	glycolipid transfer protein (GLTP)	AT2G33470	Symbols: GLTP1 | glycolipid transfer protein 1 | chr2:14176599-14177950 REVERSE LENGTH=202	972.76	945.68	1002.19	876.42	749.81	637.28
PRUPE_1G042000	V1	Polyubiquitin (Fragment) OS=Nicotiana sylvestris (sp|p0cg84|ubi4p_nicsy 194.0)	AT4G05320	Symbols: UBQ10 | polyubiquitin 10 | chr4:2718559-2719932 FORWARD LENGTH=457	93.31	147.41	59.4	35.65	23.01	26.72
PRUPE_1G042100	V1	microtubule-based motor protein (Kinesin-10)	AT4G14330	Symbols: | P-loop containing nucleoside triphosphate hydrolases superfamily protein | chr4:8244228-8247286 FORWARD LENGTH=869	178.2	176.03	157.2	144.71	84.7	66.91
PRUPE_1G042400	V1	Long-chain-alcohol oxidase FAO1 OS=Lotus japonicus (sp|b5wwz8|fao1_lotja 945.0)	AT3G23410	Symbols: ATFAO3, FAO3 | fatty alcohol oxidase 3 | chr3:8382860-8386024 FORWARD LENGTH=746	51.21	113.34	65.44	28.18	9.86	9.04
PRUPE_1G042800	V1	Cell number regulator 10 OS=Zea mays (sp|d9hp26|cnr10_maize 121.0)	AT3G18450	Symbols: | PLAC8 family protein | chr3:6331229-6332118 REVERSE LENGTH=184	32.99	113.28	21.1	20.6	3.36	12.84
PRUPE_1G043100	V1	Disease resistance protein RPP8 OS=Arabidopsis thaliana (sp|q8w4j9|rpp8_arath 513.0)	AT5G43470	Symbols: RPP8, HRT, RCY1 | Disease resistance protein (CC-NBS-LRR class) family | chr5:17463130-17466658 REVERSE LENGTH=908	46.11	87.54	49.73	39.76	26.36	27.73
PRUPE_1G043300	V1	Cell number regulator 11 OS=Zea mays (sp|d9hp27|cnr11_maize 119.0)	AT3G18450	Symbols: | PLAC8 family protein | chr3:6331229-6332118 REVERSE LENGTH=184	481.15	640.99	53.5	47.57	4.55	11.45
PRUPE_1G043700	V1	Putative disease resistance protein At1g50180 OS=Arabidopsis thaliana (sp|q9sx38|drl4_arath 570.0)	AT1G50180	Symbols: | NB-ARC domain-containing disease resistance protein | chr1:18584235-18587136 FORWARD LENGTH=857	468.3	549.84	507	471.82	376.11	365.71
PRUPE_1G044500	V1	NA	AT1G76390	Symbols: | ARM repeat superfamily protein | chr1:28655914-28658531 FORWARD LENGTH=811	46.65	87.29	37.26	32.08	18.15	26.42
PRUPE_1G045600	V1	anion transporter (NRT1/PTR)	AT5G46050	Symbols: ATPTR3, PTR3 | peptide transporter 3 | chr5:18675062-18679071 REVERSE LENGTH=582	388.35	371.73	245.16	195.45	192.92	140.35
PRUPE_1G045800	V1	Probable (S)-tetrahydroprotoberberine N-methyltransferase 2 OS=Papaver bracteatum (sp|c3sbu4|tnmt2_papbr 85.9)	AT3G23510	Symbols: | Cyclopropane-fatty-acyl-phospholipid synthase | chr3:8428071-8433159 FORWARD LENGTH=867	128.05	161.68	88.15	86.81	40.39	49.63
PRUPE_1G047300	V1	NA	AT2G33360	Symbols: | Protein of unknown function (DUF3527) | chr2:14140901-14142870 FORWARD LENGTH=603	622.58	534.54	533.36	453.65	467.56	391.1
PRUPE_1G047700	V1	Probable disease resistance RPP8-like protein 2 OS=Arabidopsis thaliana (sp|p0c8s1|rp8l2_arath 513.0)	AT5G43470	Symbols: RPP8, HRT, RCY1 | Disease resistance protein (CC-NBS-LRR class) family | chr5:17463130-17466658 REVERSE LENGTH=908	253.8	273.08	221.09	268.95	164.01	218.51
PRUPE_1G048000	V1	Disease resistance protein RPP8 OS=Arabidopsis thaliana (sp|q8w4j9|rpp8_arath 514.0)	AT5G43470	Symbols: RPP8, HRT, RCY1 | Disease resistance protein (CC-NBS-LRR class) family | chr5:17463130-17466658 REVERSE LENGTH=908	93.4	119.74	124.74	108.5	67.59	73.33
PRUPE_1G050200	V1	regulatory protein (MSH1) of genome stability maintenance	AT3G24320	Symbols: MSH1, CHM1, ATMSH1, CHM | MUTL protein homolog 1 | chr3:8823229-8829571 REVERSE LENGTH=1118	278.45	393.63	251.09	291.77	224.16	323.83
PRUPE_1G052400	V1	ammonium transporter (AMT1)	AT4G13510	Symbols: AMT1;1, ATAMT1, ATAMT1;1 | ammonium transporter 1;1 | chr4:7858220-7859725 FORWARD LENGTH=501	4860.45	3621.22	3574.41	2581.31	3086.75	1722.3
PRUPE_1G054100	V1	NA	AT4G13540	Symbols: | unknown protein; INVOLVED IN: N-terminal protein myristoylation; BEST Arabidopsis thaliana protein match is: unknown protein (TAIR:AT3G23930.1); Has 4658 Blast hits to 3455 proteins in 431 species: Archae - 39; Bacteria - 387; Metazoa - 1842; Fungi - 436; Plants - 133; Viruses - 38; Other Eukaryotes - 1783 (source: NCBI BLink). | chr4:7869896-7870604 FORWARD LENGTH=210	1377.14	1141.29	522.35	322.96	332	281.78
PRUPE_1G054200	V1	class XI myosin microfilament-based motor protein	AT5G43900	Symbols: MYA2 | myosin 2 | chr5:17657241-17667413 REVERSE LENGTH=1565	165.7	158.42	104.73	103.95	74.58	70.67
PRUPE_1G054900	V1	class tau glutathione S-transferase	AT3G09270	Symbols: ATGSTU8, GSTU8 | glutathione S-transferase TAU 8 | chr3:2848407-2849226 REVERSE LENGTH=224	346.76	377.01	187.28	222.48	112.45	106.78
PRUPE_1G055000	V1	class tau glutathione S-transferase	AT3G09270	Symbols: ATGSTU8, GSTU8 | glutathione S-transferase TAU 8 | chr3:2848407-2849226 REVERSE LENGTH=224	428.78	507.58	202.66	236.65	95.45	91.38
PRUPE_1G060900	V1	pectate lyase	AT4G13710	Symbols: | Pectin lyase-like superfamily protein | chr4:7962550-7966012 FORWARD LENGTH=451	2426.44	2508.66	5156.04	2705.98	2429.3	1584.49
PRUPE_1G061800	V1	alternative oxidase (AOx)	AT5G64210	Symbols: AOX2 | alternative oxidase 2 | chr5:25683965-25685664 REVERSE LENGTH=353	928.22	784.35	692.66	640.83	556.96	438.17
PRUPE_1G061900	V1	alternative oxidase (AOx)	AT5G64210	Symbols: AOX2 | alternative oxidase 2 | chr5:25683965-25685664 REVERSE LENGTH=353	580.36	354.48	169.83	157.48	86.04	67.38
PRUPE_1G063300	V1	TORTIFOLIA1-like protein 2 OS=Arabidopsis thaliana (sp|f4ik92|torl2_arath 744.0)	AT2G07170	Symbols: | ARM repeat superfamily protein | chr2:2975565-2978692 FORWARD LENGTH=820	167.58	193.77	161.9	154.55	77.7	80.38
PRUPE_1G064400	V1	splicing factor (PBF2)	AT3G42630	Symbols: | Pentatricopeptide repeat (PPR) superfamily protein | chr3:14722314-14723635 FORWARD LENGTH=415	165.57	196.04	88.98	103.6	87.51	123.39
PRUPE_1G064900	V1	Cytochrome P450 CYP73A100 OS=Panax ginseng (sp|h2dh22|c7a10_pangi 790.0) & Enzyme classification.EC_1 oxidoreductases.EC_1.14 oxidoreductase acting on paired donor with incorporation or reduction of molecular oxygen(50.1.13 785.7)	AT2G30490	Symbols: ATC4H, C4H, CYP73A5, REF3 | cinnamate-4-hydroxylase | chr2:12993861-12995683 REVERSE LENGTH=505	1233.75	2636.33	1611.32	1483.49	804.88	1082.74
PRUPE_1G066100	V1	F-box protein At5g07610 OS=Arabidopsis thaliana (sp|q9fls0|fb253_arath 160.0)	AT5G07610	Symbols: | F-box family protein | chr5:2406068-2407330 FORWARD LENGTH=420	353.8	338.78	255.35	271.7	222.42	216.78
PRUPE_1G067500	V1	Dehydrodolichyl diphosphate synthase CPT3 OS=Solanum lycopersicum (sp|k7wci9|cpt3_sollc 398.0)	AT2G17570	Symbols: | Undecaprenyl pyrophosphate synthetase family protein | chr2:7645086-7645973 FORWARD LENGTH=295	71.27	124.71	58.7	51.92	39.84	57.36
PRUPE_1G069800	V1	Probable xyloglucan endotransglucosylase/hydrolase protein 23 OS=Arabidopsis thaliana (sp|q38910|xth23_arath 394.0) & Enzyme classification.EC_2 transferases.EC_2.4 glycosyltransferase(50.2.4 322.7)	AT4G25810	Symbols: XTR6, XTH23 | xyloglucan endotransglycosylase 6 | chr4:13128694-13129715 FORWARD LENGTH=286	4330.13	13351.8	12005.8	10325.4	4949.04	5169.41
PRUPE_1G069900	V1	NA	AT4G29850	Symbols: | Eukaryotic protein of unknown function (DUF872) | chr4:14601818-14602874 REVERSE LENGTH=103	2954.29	2847.24	2052.57	1961.84	1482.03	1276.15
PRUPE_1G070100	V1	Probable RNA helicase SDE3 OS=Arabidopsis thaliana (sp|q8gyd9|sde3_arath 221.0)	AT1G05460	Symbols: SDE3 | P-loop containing nucleoside triphosphate hydrolases superfamily protein | chr1:1601357-1604658 REVERSE LENGTH=1002	467.7	311.94	220.74	172.03	152.16	99.04
PRUPE_1G070200	V1	Probable RNA helicase SDE3 OS=Arabidopsis thaliana (sp|q8gyd9|sde3_arath 219.0)	AT1G05460	Symbols: SDE3 | P-loop containing nucleoside triphosphate hydrolases superfamily protein | chr1:1601357-1604658 REVERSE LENGTH=1002	948.27	792.82	678.81	641.31	580.55	417.43
PRUPE_1G070400	V1	Probable RNA helicase SDE3 OS=Arabidopsis thaliana (sp|q8gyd9|sde3_arath 160.0)	AT1G05460	Symbols: SDE3 | P-loop containing nucleoside triphosphate hydrolases superfamily protein | chr1:1601357-1604658 REVERSE LENGTH=1002	145.21	199.17	40.7	51	22.85	28.31
PRUPE_1G070500	V1	transcription factor (TCP)	AT5G23280	Symbols: | TCP family transcription factor | chr5:7843017-7843769 FORWARD LENGTH=250	1036.29	1287.23	931.39	825.18	751.02	854.78
PRUPE_1G071400	V1	transcription factor (WRKY)	AT4G31550	Symbols: WRKY11, ATWRKY11 | WRKY DNA-binding protein 11 | chr4:15290065-15291458 REVERSE LENGTH=325	2952.04	3387.16	2569.33	1877.54	1034.12	958.34
PRUPE_1G071800	V1	auxin transporter (PIN)	AT5G57090	Symbols: EIR1, WAV6, ATPIN2, PIN2, AGR, AGR1 | Auxin efflux carrier family protein | chr5:23100765-23104456 FORWARD LENGTH=647	48.03	97.93	88.16	101.41	43.94	76.61
PRUPE_1G072500	V1	choline monooxygenase	AT4G29890	Symbols: | choline monooxygenase, putative (CMO-like) | chr4:14608868-14610905 FORWARD LENGTH=422	179.78	244.63	178.07	142.83	158.9	158.93
PRUPE_1G074400	V1	transcription factor (bHLH)	AT5G57150	Symbols: | basic helix-loop-helix (bHLH) DNA-binding superfamily protein | chr5:23152361-23154872 FORWARD LENGTH=247	2663.37	3074.61	679.58	599.42	232.99	222.23
PRUPE_1G076400	V1	RAB-GTPase-activating protein (RAB-GAP)	AT4G29950	Symbols: | Ypt/Rab-GAP domain of gyp1p superfamily protein | chr4:14657464-14660370 FORWARD LENGTH=828	1006.28	979.15	879.61	796.97	628.51	559.06
PRUPE_1G076900	V1	NA		n/a	386.56	441.65	222.17	159.71	188.11	130.92
PRUPE_1G077700	V1	Glycosyltransferase BC10 OS=Oryza sativa subsp. japonica (sp|q65xs5|bc10_orysj 186.0)	AT2G19160	Symbols: | Core-2/I-branching beta-1,6-N-acetylglucosaminyltransferase family protein | chr2:8310921-8313595 FORWARD LENGTH=394	1620.33	1788.99	1871.13	1601.28	1474.98	1255.16
PRUPE_1G080500	V1	Endochitinase EP3 OS=Arabidopsis thaliana (sp|q9m2u5|chi5_arath 286.0)	AT3G54420	Symbols: ATEP3, ATCHITIV, CHIV, EP3 | homolog of carrot EP3-3 chitinase | chr3:20145935-20147034 FORWARD LENGTH=273	11041.6	12541	9463.26	9260.8	4103.57	2922.53
PRUPE_1G080600	V1	Endochitinase EP3 OS=Arabidopsis thaliana (sp|q9m2u5|chi5_arath 298.0)	AT3G54420	Symbols: ATEP3, ATCHITIV, CHIV, EP3 | homolog of carrot EP3-3 chitinase | chr3:20145935-20147034 FORWARD LENGTH=273	11165.8	12681.1	9745.71	9927.6	4067.52	3057.29
PRUPE_1G081700	V1	NA	AT5G57340	Symbols: | unknown protein; Has 30201 Blast hits to 17322 proteins in 780 species: Archae - 12; Bacteria - 1396; Metazoa - 17338; Fungi - 3422; Plants - 5037; Viruses - 0; Other Eukaryotes - 2996 (source: NCBI BLink). | chr5:23228076-23229094 FORWARD LENGTH=238	98.08	85.58	62.04	50.22	83.42	54.08
PRUPE_1G081900	V1	transcription factor (bHLH)	AT2G18969	Symbols: | BEST Arabidopsis thaliana protein match is: sequence-specific DNA binding transcription factors;transcription regulators (TAIR:AT4G30180.1); Has 30201 Blast hits to 17322 proteins in 780 species: Archae - 12; Bacteria - 1396; Metazoa - 17338; Fungi - 3422; Plants - 5037; Viruses - 0; Other Eukaryotes - 2996 (source: NCBI BLink). | chr2:8229047-8229574 REVERSE LENGTH=175	122.79	347.84	295.74	152.16	66.48	85.91
PRUPE_1G082500	V1	homogentisate phytyltransferase (HPT)	AT2G18950	Symbols: HPT1, TPT1, ATHPT, VTE2 | homogentisate phytyltransferase 1 | chr2:8207491-8210047 FORWARD LENGTH=393	512.26	469.7	450.47	370.38	344.17	336.64
PRUPE_1G083300	V1	receptor-like protein kinase (RLCK-Os)	AT4G32300	Symbols: SD2-5 | S-domain-2 5 | chr4:15599970-15602435 FORWARD LENGTH=821	122.79	115.61	81.77	67.28	48.73	29.65
PRUPE_1G084300	V1	receptor-like protein kinase (RLCK-VI)	AT2G18890	Symbols: | Protein kinase superfamily protein | chr2:8184027-8186685 FORWARD LENGTH=392	873.5	1593.24	1442.16	1107.86	687.7	888.38
PRUPE_1G084700	V1	PRC2-VRN-interacting factor (VIN3/VEL) of PRC2 histone methylation complex	AT4G30200	Symbols: VEL1, VIL2 | vernalization5/VIN3-like | chr4:14786852-14790070 REVERSE LENGTH=702	1304.63	979.86	818.77	791.35	720.32	582.91
PRUPE_1G085300	V1	NA	AT5G57410	Symbols: | Afadin/alpha-actinin-binding protein | chr5:23264351-23267641 REVERSE LENGTH=391	1023.49	1284.3	989.8	970.41	728.47	791.32
PRUPE_1G085400	V1	NADPHcytochrome P450 reductase (ATR)	AT4G30210	Symbols: ATR2, AR2 | P450 reductase 2 | chr4:14796900-14800578 FORWARD LENGTH=711	4506.47	4718.91	4653.51	3699.88	3711.16	3178.19
PRUPE_1G087900	V1	p-coumarateCoA ligase (4CL)	AT3G21240	Symbols: 4CL2, AT4CL2 | 4-coumarate:CoA ligase 2 | chr3:7454497-7457314 REVERSE LENGTH=556	2555.62	3096.93	3453.62	2541.49	1759.23	924.26
PRUPE_1G088100	V1	CASP-like protein 2C1 OS=Populus trichocarpa (sp|b9im09|csplg_poptr 177.0)	AT4G25830	Symbols: | Uncharacterised protein family (UPF0497) | chr4:13133727-13134790 FORWARD LENGTH=175	586.82	633.96	591.29	401.2	334.67	330.77
PRUPE_1G088600	V1	Probable xyloglucan endotransglucosylase/hydrolase protein 23 OS=Arabidopsis thaliana (sp|q38910|xth23_arath 397.0) & Enzyme classification.EC_2 transferases.EC_2.4 glycosyltransferase(50.2.4 316.1)	AT4G25810	Symbols: XTR6, XTH23 | xyloglucan endotransglycosylase 6 | chr4:13128694-13129715 FORWARD LENGTH=286	131.39	320.54	76.55	65.17	23.27	51.32
PRUPE_1G088900	V1	Probable xyloglucan endotransglucosylase/hydrolase protein 23 OS=Arabidopsis thaliana (sp|q38910|xth23_arath 405.0) & Enzyme classification.EC_2 transferases.EC_2.4 glycosyltransferase(50.2.4 325.0)	AT4G25810	Symbols: XTR6, XTH23 | xyloglucan endotransglycosylase 6 | chr4:13128694-13129715 FORWARD LENGTH=286	1069.94	2920.16	686.82	344.17	66.27	127.64
PRUPE_1G090300	V1	metabolite transporter (DTX)	AT5G52450	Symbols: | MATE efflux family protein | chr5:21289042-21291749 REVERSE LENGTH=486	584.43	546.93	325.06	505.66	299.6	530.94
PRUPE_1G091700	V1	SNF1-related protein kinase (SnRK3)	AT5G57630	Symbols: CIPK21, SnRK3.4 | CBL-interacting protein kinase 21 | chr5:23341092-23343143 REVERSE LENGTH=416	525.46	669.57	476.31	381.93	349.77	333.31
PRUPE_1G092100	V1	ARF-GTPase (ARFE1)	AT2G24765	Symbols: ARF3, ARL1, ATARL1 | ADP-ribosylation factor 3 | chr2:10562822-10564961 FORWARD LENGTH=182	2041.92	2349.12	1708.9	1603.69	1140.84	1130.65
PRUPE_1G092500	V1	(R)-mandelonitrile lyase 2 OS=Prunus serotina (sp|o50048|mdl2_pruse 1050.0)	AT1G73050	Symbols: | Glucose-methanol-choline (GMC) oxidoreductase family protein | chr1:27476565-27478534 REVERSE LENGTH=552	970.78	972.43	513.57	574.77	230.34	157.78
PRUPE_1G093800	V1	(R)-mandelonitrile lyase 2 OS=Prunus dulcis (sp|q945k2|mdl2_prudu 655.0)	AT1G73050	Symbols: | Glucose-methanol-choline (GMC) oxidoreductase family protein | chr1:27476565-27478534 REVERSE LENGTH=552	1635.61	2621.64	3534.69	1823.05	973.78	424.93
PRUPE_1G094900	V1	diacylglycerol kinase	AT4G30340	Symbols: ATDGK7, DGK7 | diacylglycerol kinase 7 | chr4:14838465-14840941 REVERSE LENGTH=492	1655.1	1453.03	974.35	1034.16	848.66	802.41
PRUPE_1G095300	V1	NA	AT5G57700	Symbols: | BNR/Asp-box repeat family protein | chr5:23375275-23376943 FORWARD LENGTH=352	119.28	163.69	124.89	113.65	106.93	107.35
PRUPE_1G095900	V1	NA	AT2G18680	Symbols: | unknown protein; FUNCTIONS IN: molecular_function unknown; INVOLVED IN: biological_process unknown; LOCATED IN: endomembrane system; EXPRESSED IN: male gametophyte, pollen tube; EXPRESSED DURING: L mature pollen stage, M germinated pollen stage; BEST Arabidopsis thaliana protein match is: unknown protein (TAIR:AT2G18690.1); Has 30201 Blast hits to 17322 proteins in 780 species: Archae …	468.26	327.17	185.91	130.6	60.16	46.65
PRUPE_1G096000	V1	NA	AT4G16850	Symbols: | unknown protein; BEST Arabidopsis thaliana protein match is: unknown protein (TAIR:AT1G31130.1); Has 30201 Blast hits to 17322 proteins in 780 species: Archae - 12; Bacteria - 1396; Metazoa - 17338; Fungi - 3422; Plants - 5037; Viruses - 0; Other Eukaryotes - 2996 (source: NCBI BLink). | chr4:9480699-9481640 FORWARD LENGTH=313	317.65	370.94	276.08	236	253.9	223.39
PRUPE_1G097100	V1	RING-H2-class E3 ATL-subclass ubiquitin ligase	AT4G30400	Symbols: | RING/U-box superfamily protein | chr4:14867068-14868486 FORWARD LENGTH=472	519.25	815.23	794.04	516.61	460.1	389.16
PRUPE_1G097200	V1	RING-HC-class E3 ligase	AT5G57740	Symbols: XBAT32 | XB3 ortholog 2 in Arabidopsis thaliana | chr5:23394789-23397145 REVERSE LENGTH=508	638.18	723.24	589.83	540.68	430.34	446.38
PRUPE_1G098200	V1	regulatory protein (TET8/9) of extracellular vesicle trafficking	AT2G23810	Symbols: TET8 | tetraspanin8 | chr2:10135859-10137352 REVERSE LENGTH=273	4415.86	2977.14	3882.77	3612.46	3147.48	2178.03
PRUPE_1G098700	V1	Protein FLX-like 2 OS=Arabidopsis thaliana (sp|q84td8|flxl2_arath 161.0)	AT1G67170	Symbols: | unknown protein; BEST Arabidopsis thaliana protein match is: unknown protein (TAIR:AT3G14750.1); Has 5478 Blast hits to 4354 proteins in 533 species: Archae - 87; Bacteria - 653; Metazoa - 2554; Fungi - 380; Plants - 418; Viruses - 16; Other Eukaryotes - 1370 (source: NCBI BLink). | chr1:25127727-25129145 FORWARD LENGTH=359	274.53	278.62	184.74	213.35	198.44	201.36
PRUPE_1G099500	V1	Cinnamoyl-CoA reductase-like SNL6 OS=Oryza sativa subsp. japonica (sp|q0jkz0|snl6_orysj 171.0)	AT2G23910	Symbols: | NAD(P)-binding Rossmann-fold superfamily protein | chr2:10177902-10179789 FORWARD LENGTH=304	743.78	868.16	1016.88	778.48	541.69	297.74
PRUPE_1G099900	V1	Putative clathrin assembly protein At5g35200 OS=Arabidopsis thaliana (sp|q9lhs0|cap10_arath 389.0)	AT5G35200	Symbols: | ENTH/ANTH/VHS superfamily protein | chr5:13462463-13465581 REVERSE LENGTH=544	154.3	164.64	168.56	135.56	107.26	81.76
PRUPE_1G101500	V1	class-II histone methyltransferase (ASH)	AT4G30860	Symbols: ASHR3, SDG4 | SET domain group 4 | chr4:15024546-15027427 FORWARD LENGTH=497	782.26	1042.86	683.86	689.76	534.4	648.29
PRUPE_1G101700	V1	Heptahelical transmembrane protein 2 OS=Arabidopsis thaliana (sp|q84n34|hhp2_arath 394.0)	AT4G30850	Symbols: HHP2 | heptahelical transmembrane protein2 | chr4:15020540-15022278 REVERSE LENGTH=358	247.7	337.06	191.13	177.84	170.83	200.4
PRUPE_1G103000	V1	Pepsin-type protease	AT1G62290	Symbols: | Saposin-like aspartyl protease family protein | chr1:23010107-23012681 REVERSE LENGTH=513	576.47	756.87	644.77	222.31	128.71	56.44
PRUPE_1G103600	V1	cytosolic acyl-CoAdiacylglycerol acyltransferase (DGAT3)	AT1G48300	Symbols: | unknown protein; FUNCTIONS IN: molecular_function unknown; INVOLVED IN: biological_process unknown; LOCATED IN: endomembrane system; EXPRESSED IN: 24 plant structures; EXPRESSED DURING: 15 growth stages; Has 96 Blast hits to 87 proteins in 37 species: Archae - 0; Bacteria - 2; Metazoa - 12; Fungi - 2; Plants - 65; Viruses - 0; Other Eukaryotes - 15 (source: NCBI BLink). | chr1:17847391…	1080.31	1643.34	1409.39	1020.48	1419.28	1359.24
PRUPE_1G104500	V1	NA	AT5G48960	Symbols: | HAD-superfamily hydrolase, subfamily IG, 5&amp;apos;-nucleotidase | chr5:19849645-19853382 FORWARD LENGTH=642	588.13	479.73	402.42	433.84	392.61	397.41
PRUPE_1G105000	V1	SNF1-related protein kinase (SnRK3)	AT3G17510	Symbols: CIPK1, SnRK3.16 | CBL-interacting protein kinase 1 | chr3:5989309-5992627 REVERSE LENGTH=444	821.36	662.2	608.02	438.62	386.93	296.07
PRUPE_1G106900	V1	subfamily ABCG transporter	AT3G53480	Symbols: PIS1, PDR9, ATPDR9, ABCG37 | pleiotropic drug resistance 9 | chr3:19825366-19831644 FORWARD LENGTH=1450	780.26	718.78	543.76	502.8	300.03	247.73
PRUPE_1G107000	V1	S-adenosyl methionine synthetase	AT3G17390	Symbols: MTO3, SAMS3, MAT4 | S-adenosylmethionine synthetase family protein | chr3:5952484-5953665 REVERSE LENGTH=393	5634.83	8403.29	7000.53	5421.24	1836.41	2155.34
PRUPE_1G107100	V1	autophagosome ubiquitin-fold protein (ATG8)	AT3G15580	Symbols: ATG8I, APG8H | Ubiquitin-like superfamily protein | chr3:5274075-5275000 REVERSE LENGTH=115	1037.17	1013.62	851.07	749.11	620.82	544.13
PRUPE_1G107600	V1	NA	AT3G17380	Symbols: | TRAF-like family protein | chr3:5950240-5952124 FORWARD LENGTH=309	79.36	106.92	55.3	59.97	54.51	63.02
PRUPE_1G108000	V1	NA	AT3G17380	Symbols: | TRAF-like family protein | chr3:5950240-5952124 FORWARD LENGTH=309	300.87	501.36	188.32	163.86	119.52	128.27
PRUPE_1G109100	V1	nucleocytoplasmic transport karyopherin (PLANTKAP)	AT3G17340	Symbols: | ARM repeat superfamily protein | chr3:5920613-5926846 REVERSE LENGTH=1090	299.6	360.71	223.88	223.3	182.9	229.69
PRUPE_1G111100	V1	Stress-response A/B barrel domain-containing protein HS1 OS=Arabidopsis thaliana (sp|q9luv2|pop3_arath 129.0)	AT3G17210	Symbols: ATHS1, HS1 | heat stable protein 1 | chr3:5882318-5882896 FORWARD LENGTH=109	304.05	395.89	203.81	226.68	192.3	159.63
PRUPE_1G111200	V1	Stress-response A/B barrel domain-containing protein HS1 OS=Arabidopsis thaliana (sp|q9luv2|pop3_arath 158.0)	AT3G17210	Symbols: ATHS1, HS1 | heat stable protein 1 | chr3:5882318-5882896 FORWARD LENGTH=109	1644.04	1476.23	1436.52	1364.29	1227.14	1106.95
PRUPE_1G111800	V1	alkaline sucrose-specific invertase (CIN)	AT3G06500	Symbols: | Plant neutral invertase family protein | chr3:2012309-2015471 FORWARD LENGTH=664	2777.05	2273.57	1278.53	1215.9	1012.32	821.8
PRUPE_1G111900	V1	gibberellin 2-oxidase	AT1G02400	Symbols: ATGA2OX4, ATGA2OX6, DTA1, GA2OX6 | gibberellin 2-oxidase 6 | chr1:486964-489391 FORWARD LENGTH=329	1585.38	2404.79	3123.45	2072.64	1259.89	892.79
PRUPE_1G112600	V1	histone H3K9 methylation reader (AGDP1)	AT3G06520	Symbols: | agenet domain-containing protein | chr3:2020284-2021955 FORWARD LENGTH=466	299.8	375.78	212.89	248.92	212.67	278.44
PRUPE_1G113400	V1	O-acetyltransferase (RWA)	AT3G06550	Symbols: | O-acetyltransferase family protein | chr3:2039317-2042664 REVERSE LENGTH=545	2288.97	2810.86	1925.51	1892.83	1196.27	1304.13
PRUPE_1G114000	V1	D-galactokinase	AT3G06580	Symbols: GAL1, GALK | Mevalonate/galactokinase family protein | chr3:2049141-2051867 REVERSE LENGTH=496	611.53	504.78	350.37	411.08	390.93	384.02
PRUPE_1G114800	V1	transcription factor (WRKY)	AT5G49520	Symbols: WRKY48, ATWRKY48 | WRKY DNA-binding protein 48 | chr5:20090890-20092867 FORWARD LENGTH=399	1350.13	1046.96	943.51	1087.18	651.03	527.6
PRUPE_1G117200	V1	beta chain of ATP-dependent citrate lyase complex	AT5G49460	Symbols: ACLB-2 | ATP citrate lyase subunit B 2 | chr5:20055048-20058195 FORWARD LENGTH=608	6991.51	6518.7	6486.88	4748.55	4063.54	3083.07
PRUPE_1G118200	V1	NA	AT1G58120	Symbols: | BEST Arabidopsis thaliana protein match is: methyltransferases (TAIR:AT5G01710.1); Has 93 Blast hits to 93 proteins in 15 species: Archae - 0; Bacteria - 0; Metazoa - 1; Fungi - 0; Plants - 92; Viruses - 0; Other Eukaryotes - 0 (source: NCBI BLink). | chr1:21520962-21522224 FORWARD LENGTH=420	434.88	550.37	459.33	440.88	346.55	348.55
PRUPE_1G119800	V1	NA		n/a	376.86	297.48	332.2	278.44	252.56	192.89
PRUPE_1G121000	V1	NA		n/a	1427.82	1220.63	135.77	119.21	40.26	73.68
PRUPE_1G121200	V1	NA		n/a	216.44	131.64	54.65	47.17	52.87	57.16
PRUPE_1G122400	V1	dihydrolipoamide dehydrogenase component E3 of plastidial pyruvate dehydrogenase complex	AT3G16950	Symbols: LPD1, ptlpd1 | lipoamide dehydrogenase 1 | chr3:5786761-5790383 REVERSE LENGTH=570	1098.53	1116.92	1142.64	890.28	869.64	662.71
PRUPE_1G122900	V1	regulatory protein (CTL) of cellulose-hemicellulose network assembly	AT3G16920	Symbols: CTL2, ATCTL2 | chitinase-like protein 2 | chr3:5776663-5777886 REVERSE LENGTH=348	411.47	402.79	192.54	105.12	28.94	21.54
PRUPE_1G123300	V1	NA	AT5G49350	Symbols: | Glycine-rich protein family | chr5:20009834-20011095 REVERSE LENGTH=225	1104.18	1927.29	1943.8	1696.67	786.23	527.4
PRUPE_1G124000	V1	RING-H2-class E3 ATL-subclass ubiquitin ligase	AT3G16720	Symbols: ATL2, TL2 | TOXICOS EN LEVADURA 2 | chr3:5692880-5693794 FORWARD LENGTH=304	4252.55	4377.93	1751.32	1504.4	700.44	547.06
PRUPE_1G124100	V1	NA	AT5G49170	Symbols: | unknown protein; BEST Arabidopsis thaliana protein match is: unknown protein (TAIR:AT3G06840.1); Has 1807 Blast hits to 1807 proteins in 277 species: Archae - 0; Bacteria - 0; Metazoa - 736; Fungi - 347; Plants - 385; Viruses - 0; Other Eukaryotes - 339 (source: NCBI BLink). | chr5:19938839-19939482 REVERSE LENGTH=185	493.56	569.07	348.96	273.26	174.93	140.05
PRUPE_1G124300	V1	epoxide hydrolase (EH)	AT4G15960	Symbols: | alpha/beta-Hydrolases superfamily protein | chr4:9045763-9047199 REVERSE LENGTH=375	1146.33	917.3	626.42	665.98	570.24	559.17
PRUPE_1G124400	V1	anion transporter (NRT1/PTR)	AT1G22540	Symbols: | Major facilitator superfamily protein | chr1:7964202-7966222 FORWARD LENGTH=557	289.52	414.12	120.48	66.08	21.16	31.56
PRUPE_1G125400	V1	NA	AT5G26910	Symbols: | unknown protein; BEST Arabidopsis thaliana protein match is: unknown protein (TAIR:AT3G58650.1); Has 1322 Blast hits to 684 proteins in 162 species: Archae - 4; Bacteria - 497; Metazoa - 157; Fungi - 101; Plants - 155; Viruses - 0; Other Eukaryotes - 408 (source: NCBI BLink). | chr5:9466169-9469523 REVERSE LENGTH=853	170.47	186.44	167.68	137.84	112.36	99.66
PRUPE_1G126300	V1	regulatory protein (COB) of cellulose-hemicellulose network assembly	AT4G16120	Symbols: ATSEB1, COBL7, SEB1 | COBRA-like protein-7 precursor | chr4:9116591-9119138 REVERSE LENGTH=661	1385.46	1705.52	1029.55	848.92	465.63	497.43
PRUPE_1G126600	V1	Protein DEHYDRATION-INDUCED 19 homolog 7 OS=Arabidopsis thaliana (sp|q9fj17|di197_arath 208.0)	AT5G49230	Symbols: HRB1 | Drought-responsive family protein | chr5:19959048-19960422 REVERSE LENGTH=211	5880.01	6592.37	3991.03	4725.8	3611.73	4972.44
PRUPE_1G126700	V1	Protein DEHYDRATION-INDUCED 19 homolog 7 OS=Arabidopsis thaliana (sp|q9fj17|di197_arath 206.0)	AT5G49230	Symbols: HRB1 | Drought-responsive family protein | chr5:19959048-19960422 REVERSE LENGTH=211	2638.13	3214.66	2148.08	2270.1	2052.26	2507
PRUPE_1G127600	V1	Major strawberry allergen Fra a 1-3 OS=Fragaria ananassa (sp|d0e0c7|fra13_fraan 236.0)	AT1G24020	Symbols: MLP423 | MLP-like protein 423 | chr1:8500653-8501458 REVERSE LENGTH=155	420.17	207.79	132.31	114.69	155.53	128.43
PRUPE_1G127800	V1	Major strawberry allergen Fra a 1.08 OS=Fragaria ananassa (sp|a0a024b2v6|fra18_fraan 249.0)		n/a	7684.88	6953.26	3230.8	3364.68	1839.92	1932.55
PRUPE_1G128600	V1	Major allergen Pru ar 1 OS=Prunus armeniaca (sp|o50001|pru1_pruar 280.0)	AT1G24020	Symbols: MLP423 | MLP-like protein 423 | chr1:8500653-8501458 REVERSE LENGTH=155	4095.59	11722.2	7307.38	3433.69	1020.12	1154.79
PRUPE_1G128900	V1	Major allergen Pru ar 1 OS=Prunus armeniaca (sp|o50001|pru1_pruar 143.0)		n/a	827.72	1202.32	795.68	675.5	392.72	459.34
PRUPE_1G129600	V1	NA	AT3G06778	Symbols: | Chaperone DnaJ-domain superfamily protein | chr3:2140249-2141437 REVERSE LENGTH=229	74.84	108.08	70.4	44.06	31.19	31.63
PRUPE_1G130200	V1	NA	AT3G06780	Symbols: | glycine-rich protein | chr3:2143634-2144239 FORWARD LENGTH=201	959.76	987.98	847.92	894.64	710.34	641.9
PRUPE_1G130400	V1	NA	AT3G16760	Symbols: | Tetratricopeptide repeat (TPR)-like superfamily protein | chr3:5703213-5705080 FORWARD LENGTH=475	799.98	747.58	794.61	696.96	584.6	480.23
PRUPE_1G131300	V1	NA		n/a	70.59	91.08	29.5	23.78	16.5	25.15
PRUPE_1G134500	V1	NA	AT3G06890	Symbols: | unknown protein; Has 91 Blast hits to 91 proteins in 12 species: Archae - 0; Bacteria - 0; Metazoa - 0; Fungi - 0; Plants - 91; Viruses - 0; Other Eukaryotes - 0 (source: NCBI BLink). | chr3:2176949-2177335 FORWARD LENGTH=128	1525.54	1594.44	1977.18	1525.14	1311.25	1000.15
PRUPE_1G134700	V1	component CAP-D2B of condensin II complex	AT4G15890	Symbols: | binding | chr4:9017453-9022745 FORWARD LENGTH=1314	154.88	207.85	185.8	182.94	121.83	124.9
PRUPE_1G134800	V1	ubiquitin protein ligase (RFI2)	AT2G47700	Symbols: RFI2 | RING/U-box superfamily protein | chr2:19552506-19554351 REVERSE LENGTH=358	66.77	98.57	41.29	45.29	34.66	42.5
PRUPE_1G134900	V1	Translationally-controlled tumor protein homolog OS=Fragaria ananassa (sp|o03992|tctp_fraan 272.0)	AT3G16640	Symbols: TCTP | translationally controlled tumor protein | chr3:5669709-5670729 REVERSE LENGTH=168	59210	51676.3	23710.4	23581.2	16543.4	19785.9
PRUPE_1G135600	V1	NA	AT4G15830	Symbols: | ARM repeat superfamily protein | chr4:8995285-8996548 REVERSE LENGTH=296	214.15	238.81	237.84	214.36	117.63	99.16
PRUPE_1G137000	V1	RALF/RALFL precursor polypeptide	AT4G15800	Symbols: RALFL33 | ralf-like 33 | chr4:8984915-8985265 FORWARD LENGTH=116	2569.39	3124.9	2616.77	2613.04	1478.75	1752.67
PRUPE_1G137900	V1	NA	AT4G15790	Symbols: | unknown protein; INVOLVED IN: biological_process unknown; LOCATED IN: chloroplast; EXPRESSED IN: 21 plant structures; EXPRESSED DURING: 13 growth stages; Has 411 Blast hits to 380 proteins in 121 species: Archae - 4; Bacteria - 107; Metazoa - 85; Fungi - 29; Plants - 59; Viruses - 0; Other Eukaryotes - 127 (source: NCBI BLink). | chr4:8982390-8984069 FORWARD LENGTH=147	773.85	964.35	605.41	564.5	359.26	405.31
PRUPE_1G138000	V1	ER-anchored membrane contact site protein (SRC2)	AT3G16510	Symbols: | Calcium-dependent lipid-binding (CaLB domain) family protein | chr3:5617112-5618194 REVERSE LENGTH=360	299.82	488.39	367.51	371.02	174.75	180.51
PRUPE_1G140800	V1	NA	AT5G18640	Symbols: | alpha/beta-Hydrolases superfamily protein | chr5:6213283-6215494 FORWARD LENGTH=357	1235.33	1362.94	941.91	866.52	745.21	750.69
PRUPE_1G141500	V1	CASP-like protein 1E1 OS=Glycine max (sp|c6tbd0|cspl6_soybn 169.0)	AT4G15630	Symbols: | Uncharacterised protein family (UPF0497) | chr4:8917527-8918683 FORWARD LENGTH=190	551.24	360.86	404.93	245.83	266.86	150.61
PRUPE_1G141700	V1	NA	AT3G06390	Symbols: | Uncharacterised protein family (UPF0497) | chr3:1938913-1939707 REVERSE LENGTH=199	2162.06	2986.69	2173.76	1580.08	749.65	448.71
PRUPE_1G142900	V1	acyl carrier protein (ptACP)	AT4G25050	Symbols: ACP4 | acyl carrier protein 4 | chr4:12870178-12871024 FORWARD LENGTH=137	7831.41	8741.08	9864.44	7208.83	5543.59	4375.99
PRUPE_1G143000	V1	classical arabinogalactan protein		n/a	917.12	943.36	847.07	610.4	581.09	469.79
PRUPE_1G145400	V1	cytokinin signal transducer (AHP)	AT3G21510	Symbols: AHP1 | histidine-containing phosphotransmitter 1 | chr3:7578432-7579537 REVERSE LENGTH=154	3656.74	3047.15	2216.87	1964.44	2056.33	2121.11
PRUPE_1G145900	V1	NA	AT3G21570	Symbols: | unknown protein; Has 43 Blast hits to 43 proteins in 13 species: Archae - 0; Bacteria - 0; Metazoa - 0; Fungi - 0; Plants - 43; Viruses - 0; Other Eukaryotes - 0 (source: NCBI BLink). | chr3:7600297-7600707 REVERSE LENGTH=136	6596.97	5762	3005.47	2329.16	1517.05	1295.49
PRUPE_1G146400	V1	Protein DMP2 OS=Arabidopsis thaliana (sp|q9lvf1|dmp2_arath 217.0)	AT3G21550	Symbols: DMP2, AtDMP2 | DUF679 domain membrane protein 2 | chr3:7591708-7592262 REVERSE LENGTH=184	158.77	112.43	127.68	111.23	108.38	73.3
PRUPE_1G147300	V1	methionine R-enantiomer sulfoxide reductase (MsrB)	AT4G04830	Symbols: ATMSRB5, MSRB5 | methionine sulfoxide reductase B5 | chr4:2445902-2446872 FORWARD LENGTH=139	969.24	1348.69	978.21	970.37	744.71	895.54
PRUPE_1G148700	V1	plastidial glutamine synthetase (GLN2)	AT5G35630	Symbols: GS2, GLN2, ATGSL1 | glutamine synthetase 2 | chr5:13831220-13833239 FORWARD LENGTH=430	848	1037.28	899.46	635.66	365.95	307.45
PRUPE_1G149400	V1	NA	AT3G23600	Symbols: | alpha/beta-Hydrolases superfamily protein | chr3:8473833-8475655 FORWARD LENGTH=239	63.89	124.53	84.31	96.83	22.62	28.79
PRUPE_1G149500	V1	NA	AT3G23600	Symbols: | alpha/beta-Hydrolases superfamily protein | chr3:8473833-8475655 FORWARD LENGTH=239	107.76	91.45	48.18	77.7	68.1	83.51
PRUPE_1G150000	V1	component MED5/MED24/MED33 of tail module of MEDIATOR transcription co-activator complex	AT3G23590	Symbols: RFR1, MED33A | REF4-related 1 | chr3:8467638-8473469 FORWARD LENGTH=1309	350.88	382.16	378.33	283.99	261.02	171.59
PRUPE_1G151500	V1	NA	AT3G06145	Symbols: | unknown protein; Has 15 Blast hits to 15 proteins in 7 species: Archae - 0; Bacteria - 0; Metazoa - 0; Fungi - 0; Plants - 15; Viruses - 0; Other Eukaryotes - 0 (source: NCBI BLink). | chr3:1860118-1860618 REVERSE LENGTH=166	114.75	117.75	50.95	55.92	40.11	41.42
PRUPE_1G151900	V1	MAP-kinase phosphatase	AT3G23610	Symbols: DSPTP1 | dual specificity protein phosphatase 1 | chr3:8478280-8479651 FORWARD LENGTH=228	387.77	457.84	297.63	316.94	286.65	308.97
PRUPE_1G152100	V1	Pepsin-type protease	AT1G03220	Symbols: | Eukaryotic aspartyl protease family protein | chr1:787143-788444 FORWARD LENGTH=433	3630.41	5705.3	1885.97	1450.43	254.43	440.57
PRUPE_1G152200	V1	Pepsin-type protease	AT1G03220	Symbols: | Eukaryotic aspartyl protease family protein | chr1:787143-788444 FORWARD LENGTH=433	32.31	97.61	32.76	54.19	6.98	32.96
PRUPE_1G153300	V1	NA	AT3G06070	Symbols: | unknown protein; BEST Arabidopsis thaliana protein match is: unknown protein (TAIR:AT5G19190.1); Has 33 Blast hits to 33 proteins in 12 species: Archae - 0; Bacteria - 0; Metazoa - 1; Fungi - 0; Plants - 32; Viruses - 0; Other Eukaryotes - 0 (source: NCBI BLink). | chr3:1831305-1831846 REVERSE LENGTH=151	545.39	875.69	814.09	569.33	479.59	477.55
PRUPE_1G154000	V1	Uncharacterized GPI-anchored protein At3g06035 OS=Arabidopsis thaliana (sp|q84mc0|ugpi4_arath 224.0)	AT3G06035	Symbols: | Glycoprotein membrane precursor GPI-anchored | chr3:1823172-1824110 REVERSE LENGTH=200	799.19	920.89	1172.8	966.95	659.67	656.41
PRUPE_1G154200	V1	MAPKK-kinase (NPK/ANP)	AT3G06030	Symbols: ANP3, MAPKKK12, NP3 | NPK1-related protein kinase 3 | chr3:1818895-1822705 REVERSE LENGTH=651	156.24	184.13	185.91	172.5	114.28	116.24
PRUPE_1G154300	V1	Protein FANTASTIC FOUR 3 OS=Arabidopsis thaliana (sp|q6nmr8|faf3_arath 113.0)	AT5G19260	Symbols: | Protein of unknown function (DUF3049) | chr5:6479494-6480360 REVERSE LENGTH=288	286.75	320.19	153.28	349.68	39.24	155.86
PRUPE_1G155100	V1	2-hydroxyisoflavanone dehydratase	AT1G49640	Symbols: | alpha/beta-Hydrolases superfamily protein | chr1:18375697-18376644 REVERSE LENGTH=315	203.86	519.81	697.23	466.57	405.7	536.06
PRUPE_1G155200	V1	2-hydroxyisoflavanone dehydratase	AT1G47480	Symbols: | alpha/beta-Hydrolases superfamily protein | chr1:17417623-17419296 FORWARD LENGTH=314	448.76	481.77	250.62	223.19	143.02	114.83
PRUPE_1G155400	V1	Putative leucine-rich repeat receptor-like serine/threonine-protein kinase At2g14440 OS=Arabidopsis thaliana (sp|q9zqq7|y2144_arath 164.0)	AT3G05990	Symbols: | Leucine-rich repeat (LRR) family protein | chr3:1797116-1799732 REVERSE LENGTH=517	248.63	343.26	209.08	143.7	87.52	90.31
PRUPE_1G155500	V1	NA	AT3G05980	Symbols: | unknown protein; BEST Arabidopsis thaliana protein match is: unknown protein (TAIR:AT5G19340.1); Has 202 Blast hits to 202 proteins in 28 species: Archae - 0; Bacteria - 0; Metazoa - 39; Fungi - 4; Plants - 148; Viruses - 0; Other Eukaryotes - 11 (source: NCBI BLink). | chr3:1795514-1796251 FORWARD LENGTH=245	56.31	240.23	203.33	191.21	59	105.77
PRUPE_1G159700	V1	sucrose-phosphate synthase	AT1G04920	Symbols: ATSPS3F, SPS3F | sucrose phosphate synthase 3F | chr1:1391674-1395756 REVERSE LENGTH=1062	116.83	58.99	58.5	58.49	43.46	28.78
PRUPE_1G160800	V1	NA	AT3G07200	Symbols: | RING/U-box superfamily protein | chr3:2291343-2292223 FORWARD LENGTH=182	1565.45	1146.49	914.55	1081.38	750.44	681.52
PRUPE_1G161500	V1	NA	AT2G44200	Symbols: | CBF1-interacting co-repressor CIR, N-terminal;Pre-mRNA splicing factor | chr2:18276302-18278240 FORWARD LENGTH=493	147.11	90.1	47.07	72.16	47.3	62.56
PRUPE_1G162500	V1	effector receptor (NLR)	AT5G17680	Symbols: | disease resistance protein (TIR-NBS-LRR class), putative | chr5:5822999-5827153 FORWARD LENGTH=1294	208.7	193.87	137.01	126.76	89.25	86.28
PRUPE_1G163500	V1	catalytic protein (CER2)	AT4G13840	Symbols: | HXXXD-type acyl-transferase family protein | chr4:8014088-8016326 REVERSE LENGTH=428	1149.76	1539.15	1842.23	792.78	786.82	573.68
PRUPE_1G163700	V1	Putative disease resistance protein RGA1 OS=Solanum bulbocastanum (sp|q7xa42|rga1_solbu 451.0)	AT3G14470	Symbols: | NB-ARC domain-containing disease resistance protein | chr3:4857940-4861104 FORWARD LENGTH=1054	111.93	119.74	96.25	96.87	66.72	74.07
PRUPE_1G163800	V1	Putative disease resistance protein RGA3 OS=Solanum bulbocastanum (sp|q7xa40|rga3_solbu 459.0)	AT3G14470	Symbols: | NB-ARC domain-containing disease resistance protein | chr3:4857940-4861104 FORWARD LENGTH=1054	127.94	83.22	48.35	52.33	30.35	21.24
PRUPE_1G165700	V1	NA	AT4G13990	Symbols: | Exostosin family protein | chr4:8084395-8085960 FORWARD LENGTH=521	582.31	382.36	202.29	248.84	187.89	153.69
PRUPE_1G167100	V1	RALF/RALFL precursor polypeptide	AT4G14010	Symbols: RALFL32 | ralf-like 32 | chr4:8093010-8093363 REVERSE LENGTH=117	581.14	569.87	486.81	410.95	389.25	319.44
PRUPE_1G167300	V1	Selenium-binding protein 2 OS=Arabidopsis thaliana (sp|q93wn0|sebp2_arath 847.0)	AT4G14040	Symbols: EDA38, SBP2 | selenium-binding protein 2 | chr4:8100691-8102828 REVERSE LENGTH=487	4538.88	4000.68	3604.84	3899.38	3211.33	3061.26
PRUPE_1G169100	V1	Phloretin 4-O-glucosyltransferase OS=Malus domestica (sp|a7mas5|75l17_maldo 756.0) & Enzyme classification.EC_2 transferases.EC_2.4 glycosyltransferase(50.2.4 340.9)	AT4G15550	Symbols: IAGLU | indole-3-acetate beta-D-glucosyltransferase | chr4:8877877-8879301 REVERSE LENGTH=474	211.53	391.86	399.64	357.38	172.75	189.42
PRUPE_1G169400	V1	NA	AT3G23740	Symbols: | unknown protein; FUNCTIONS IN: molecular_function unknown; INVOLVED IN: biological_process unknown; LOCATED IN: chloroplast; EXPRESSED IN: 9 plant structures; EXPRESSED DURING: C globular stage, F mature embryo stage, petal differentiation and expansion stage, E expanded cotyledon stage, D bilateral stage; BEST Arabidopsis thaliana protein match is: unknown protein (TAIR:AT4G14120.1); …	133.65	187.52	135.41	94.65	63.62	62.45
PRUPE_1G169700	V1	Xyloglucan endotransglucosylase/hydrolase 2 OS=Glycine max (sp|p35694|xth2_soybn 458.0) & Enzyme classification.EC_2 transferases.EC_2.4 glycosyltransferase(50.2.4 318.0)	AT4G14130	Symbols: XTR7, XTH15 | xyloglucan endotransglucosylase/hydrolase 15 | chr4:8137161-8138196 REVERSE LENGTH=289	3183.27	6042.27	4520.38	5433.23	3231.06	5589.48
PRUPE_1G170500	V1	NA	AT4G14200	Symbols: | Pentatricopeptide repeat (PPR) superfamily protein | chr4:8185524-8188667 REVERSE LENGTH=784	1459.99	1348.94	1159.58	1179.65	1062.85	970.1
PRUPE_1G173300	V1	transcription factor (bHLH)	AT5G48560	Symbols: | basic helix-loop-helix (bHLH) DNA-binding superfamily protein | chr5:19684160-19686871 FORWARD LENGTH=498	697.06	1089.72	1097.06	989.67	698.92	697.74
PRUPE_1G174500	V1	protein kinase (DUF26)	AT4G21410	Symbols: CRK29 | cysteine-rich RLK (RECEPTOR-like protein kinase) 29 | chr4:11402463-11405025 REVERSE LENGTH=679	1448.1	1583.26	684.81	839.64	455.55	491.11
PRUPE_1G178000	V1	component KU70 of Ku70-Ku80 helicase complex	AT1G16970	Symbols: KU70, ATKU70 | KU70 homolog | chr1:5801159-5805724 REVERSE LENGTH=621	288.4	369.86	207.72	244.74	155.12	208.85
PRUPE_1G178400	V1	pectin methylesterase	AT3G59010	Symbols: PME61 | pectin methylesterase 61 | chr3:21803015-21805098 REVERSE LENGTH=529	103.97	159.91	138.6	62.79	30.04	20.7
PRUPE_1G179000	V1	Crocetin glucosyltransferase 3 OS=Crocus sativus (sp|q6wfw1|glt3_crosa 348.0) & Enzyme classification.EC_2 transferases.EC_2.4 glycosyltransferase(50.2.4 172.8)	AT5G12890	Symbols: | UDP-Glycosyltransferase superfamily protein | chr5:4069658-4071124 REVERSE LENGTH=488	108.87	49.56	42.59	33.23	24.88	9.93
PRUPE_1G179900	V1	NA	AT5G48485	Symbols: DIR1 | Bifunctional inhibitor/lipid-transfer protein/seed storage 2S albumin superfamily protein | chr5:19646317-19646625 REVERSE LENGTH=102	2079.78	1133.89	410.54	393.5	90.61	58.46
PRUPE_1G181000	V1	UDP-glycosyltransferase 92A1 OS=Arabidopsis thaliana (sp|q9lxv0|u92a1_arath 411.0) & Enzyme classification.EC_2 transferases.EC_2.4 glycosyltransferase(50.2.4 197.5)	AT5G12890	Symbols: | UDP-Glycosyltransferase superfamily protein | chr5:4069658-4071124 REVERSE LENGTH=488	83.19	103.32	43.46	52.38	36.35	50.55
PRUPE_1G181100	V1	transcriptional co-regulator (Pirin)	AT2G43120	Symbols: | RmlC-like cupins superfamily protein | chr2:17927339-17928871 FORWARD LENGTH=321	795.11	1234	1265.84	945.02	856.97	576.16
PRUPE_1G182300	V1	component Pam16 of inner mitochondrion membrane TIM translocation system	AT3G59280	Symbols: TXR1 | Protein Transporter, Pam16 | chr3:21909266-21910519 REVERSE LENGTH=116	484.35	679.46	508.59	504.75	423.56	501.12
PRUPE_1G182700	V1	NA	AT2G43180	Symbols: | Phosphoenolpyruvate carboxylase family protein | chr2:17953719-17955774 REVERSE LENGTH=479	1741.67	1754.31	1524.87	1427.9	1228.47	1166.09
PRUPE_1G183100	V1	NA		n/a	16543.9	22084.1	16443.3	9660.78	5271.39	4503.61
PRUPE_1G183200	V1	NA		n/a	2842.11	2875.15	2316.77	2028.62	1792.32	1501.92
PRUPE_1G183300	V1	NA		n/a	1991.41	1814.6	1664.26	1398.38	1290.94	1040.31
PRUPE_1G183800	V1	Putative cyclic nucleotide-gated ion channel 19 OS=Arabidopsis thaliana (sp|q9ldr2|cng19_arath 107.0)	AT3G17690	Symbols: ATCNGC19, CNGC19 | cyclic nucleotide gated channel 19 | chr3:6045382-6048339 FORWARD LENGTH=729	523.51	786.16	509.03	490.93	502.61	592.15
PRUPE_1G184400	V1	NA		n/a	407.74	226.1	86.49	95.24	62.09	30.16
PRUPE_1G184500	V1	NA		n/a	2973.59	3222.29	1331.25	779.81	294.98	194.38
PRUPE_1G187200	V1	NA		n/a	199.79	373.7	299.08	286.69	185.39	167.39
PRUPE_1G189800	V1	NA	AT1G05870	Symbols: | Protein of unknown function (DUF1685) | chr1:1772454-1773228 REVERSE LENGTH=189	1235.82	1068.6	888.88	790.95	763.7	501.53
PRUPE_1G190500	V1	NA	AT2G43320	Symbols: | S-adenosyl-L-methionine-dependent methyltransferases superfamily protein | chr2:17996874-17999158 REVERSE LENGTH=351	699.14	667.71	396.41	391.79	321.08	330.91
PRUPE_1G194300	V1	protein kinase (Crinkly-like)	AT3G59420	Symbols: ACR4, CR4 | crinkly4 | chr3:21959871-21962558 REVERSE LENGTH=895	176.81	223.02	240.43	163.34	158.17	130.34
PRUPE_1G194800	V1	calcium sensor (CML)	AT2G43290	Symbols: MSS3 | Calcium-binding EF-hand family protein | chr2:17991308-17991955 REVERSE LENGTH=215	1295.48	1700.09	1075.9	825.29	380.6	324.44
PRUPE_1G195800	V1	transcription factor (FRS/FRF)	AT3G07500	Symbols: | Far-red impaired responsive (FAR1) family protein | chr3:2392387-2393709 FORWARD LENGTH=217	158.03	167.52	117.95	109.9	98.51	92.35
PRUPE_1G196700	V1	fructose kinase	AT1G06030	Symbols: | pfkB-like carbohydrate kinase family protein | chr1:1826880-1828130 FORWARD LENGTH=329	2116.49	2667.02	2096.93	1932.67	1288.31	1380.23
PRUPE_1G198500	V1	ER luminal lectin chaperone (CRT)	AT1G08450	Symbols: CRT3, PSL1, EBS2, AtCRT3 | calreticulin 3 | chr1:2668008-2671800 REVERSE LENGTH=424	3139.45	2924.14	2160.44	2311.21	1947.15	1782.05
PRUPE_1G202100	V1	Probable helicase MAGATAMA 3 OS=Arabidopsis thaliana (sp|b6sfa4|maa3_arath 197.0)	AT1G65810	Symbols: | P-loop containing nucleoside triphosphate hydrolases superfamily protein | chr1:24477043-24480728 REVERSE LENGTH=1050	158.25	156.77	95.75	97.64	46.45	39.76
PRUPE_1G204000	V1	Endochitinase EP3 OS=Arabidopsis thaliana (sp|q9m2u5|chi5_arath 233.0)	AT3G54420	Symbols: ATEP3, ATCHITIV, CHIV, EP3 | homolog of carrot EP3-3 chitinase | chr3:20145935-20147034 FORWARD LENGTH=273	270	244.03	159.01	114.31	82.69	82.76
PRUPE_1G204800	V1	Endochitinase EP3 OS=Arabidopsis thaliana (sp|q9m2u5|chi5_arath 343.0)	AT3G54420	Symbols: ATEP3, ATCHITIV, CHIV, EP3 | homolog of carrot EP3-3 chitinase | chr3:20145935-20147034 FORWARD LENGTH=273	355.21	758.94	580.34	366.46	173.94	278.05
PRUPE_1G205200	V1	cyclic nucleotide-gated cation channel (CNGC)	AT5G53130	Symbols: CNGC1, ATCNGC1 | cyclic nucleotide gated channel 1 | chr5:21537830-21540490 REVERSE LENGTH=716	159.1	169.77	90.46	112.64	55.63	37.05
PRUPE_1G207100	V1	transcription factor (bHLH)	AT1G05710	Symbols: | basic helix-loop-helix (bHLH) DNA-binding superfamily protein | chr1:1716198-1717023 FORWARD LENGTH=149	1370.32	2592.32	1230.67	1494.03	937.01	1467.45
PRUPE_1G210900	V1	Probable xyloglucan endotransglucosylase/hydrolase protein B OS=Phaseolus angularis (sp|q8lnz5|xthb_phaan 520.0) & Enzyme classification.EC_2 transferases.EC_2.4 glycosyltransferase(50.2.4 408.3)	AT5G13870	Symbols: EXGT-A4, XTH5 | xyloglucan endotransglucosylase/hydrolase 5 | chr5:4475089-4476217 REVERSE LENGTH=293	1566.14	2967.87	1742.62	2242.99	1315.92	2329.36
PRUPE_1G211000	V1	NADPH-oxidase (Rboh)	AT5G47910	Symbols: RBOHD, ATRBOHD | respiratory burst oxidase homologue D | chr5:19397585-19401768 FORWARD LENGTH=921	2758.78	1914.96	1737.69	2040.21	1328.28	1171.5
PRUPE_1G211200	V1	NA	AT1G28190	Symbols: | unknown protein; BEST Arabidopsis thaliana protein match is: unknown protein (TAIR:AT5G12340.1); Has 166 Blast hits to 162 proteins in 36 species: Archae - 0; Bacteria - 2; Metazoa - 15; Fungi - 5; Plants - 124; Viruses - 0; Other Eukaryotes - 20 (source: NCBI BLink). | chr1:9847015-9847815 REVERSE LENGTH=266	460.95	488.04	417.19	424.69	290.64	268.45
PRUPE_1G211500	V1	component MCM2 of MCM replicative DNA helicase complex	AT1G44900	Symbols: MCM2, ATMCM2 | minichromosome maintenance (MCM2/3/5) family protein | chr1:16970291-16974457 FORWARD LENGTH=936	529.83	519.24	422.13	386.28	268.2	258.92
PRUPE_1G211700	V1	NA	AT3G16510	Symbols: | Calcium-dependent lipid-binding (CaLB domain) family protein | chr3:5617112-5618194 REVERSE LENGTH=360	356.16	279.76	273.97	232.49	232.41	154.53
PRUPE_1G212000	V1	protein S-acyltransferase (PAT1-9)	AT3G26935	Symbols: | DHHC-type zinc finger family protein | chr3:9933001-9935218 REVERSE LENGTH=443	112.22	130.07	104.08	90.65	56.83	50.51
PRUPE_1G212500	V1	U-Box-group-II E3 ubiquitin protein ligase	AT1G76390	Symbols: | ARM repeat superfamily protein | chr1:28655914-28658531 FORWARD LENGTH=811	945.78	1150.26	547.83	456.42	235.16	241.1
PRUPE_1G212800	V1	NA	AT3G26690	Symbols: ATNUDT13, ATNUDX13, NUDX13 | nudix hydrolase homolog 13 | chr3:9804418-9805398 REVERSE LENGTH=202	453.35	546.26	225.97	196.31	96.71	103.65
PRUPE_1G213600	V1	anion transporter (NRT1/PTR)	AT5G13400	Symbols: | Major facilitator superfamily protein | chr5:4296854-4299079 REVERSE LENGTH=624	682.15	724.94	732.38	440.19	437.92	333
PRUPE_1G214000	V1	obtusifoliol 14-alpha demethylase	AT1G11680	Symbols: CYP51G1, EMB1738, CYP51A2, CYP51 | CYTOCHROME P450 51G1 | chr1:3938925-3940585 FORWARD LENGTH=488	1529.8	1854.42	2060.34	1764.28	1341.55	1445.56
PRUPE_1G214300	V1	xylosyltransferase (IRX10)	AT1G27440	Symbols: GUT2, IRX10, ATGUT1 | Exostosin family protein | chr1:9529265-9531213 REVERSE LENGTH=412	430.07	516.72	512.86	385.03	327.73	310.8
PRUPE_1G216100	V1	Trihelix transcription factor ASR3 OS=Arabidopsis thaliana (sp|q8vz20|asr3_arath 261.0)	AT2G33550	Symbols: | Homeodomain-like superfamily protein | chr2:14210180-14211487 REVERSE LENGTH=314	98.74	103.06	49.29	48.98	40.81	53.67
PRUPE_1G218500	V1	transcription factor (TIFY)	AT5G13220	Symbols: JAZ10, TIFY9, JAS1 | jasmonate-zim-domain protein 10 | chr5:4219001-4220502 FORWARD LENGTH=197	4334.12	2630.3	1324.62	1038.41	333.17	184.6
PRUPE_1G219000	V1	regulatory protein (CFL) of cutin and suberin biosynthesis	AT2G33510	Symbols: | CONTAINS InterPro DOMAIN/s: WW/Rsp5/WWP (InterPro:IPR001202); BEST Arabidopsis thaliana protein match is: unknown protein (TAIR:AT1G28070.1); Has 3898 Blast hits to 1138 proteins in 179 species: Archae - 0; Bacteria - 40; Metazoa - 2353; Fungi - 242; Plants - 298; Viruses - 92; Other Eukaryotes - 873 (source: NCBI BLink). | chr2:14194195-14195473 FORWARD LENGTH=189	377.21	478.01	339.19	368.86	292.53	290.76
PRUPE_1G219100	V1	regulatory protein (GILP) of programmed cell death	AT5G13190	Symbols: | CONTAINS InterPro DOMAIN/s: LPS-induced tumor necrosis factor alpha factor (InterPro:IPR006629); Has 30201 Blast hits to 17322 proteins in 780 species: Archae - 12; Bacteria - 1396; Metazoa - 17338; Fungi - 3422; Plants - 5037; Viruses - 0; Other Eukaryotes - 2996 (source: NCBI BLink). | chr5:4204987-4206205 REVERSE LENGTH=134	2771.67	2318.93	1900.49	1683.6	1548.56	1253.27
PRUPE_1G220800	V1	receptor-like protein kinase (RLCK-VIIa)	AT5G13160	Symbols: PBS1 | Protein kinase superfamily protein | chr5:4176854-4179682 FORWARD LENGTH=456	1060.26	1218.05	1084.76	865.18	787.94	719.65
PRUPE_1G222200	V1	NA		n/a	118.73	108.3	97.93	71.84	62.45	33.04
PRUPE_1G222300	V1	NA	AT5G13100	Symbols: | unknown protein; Has 1807 Blast hits to 1807 proteins in 277 species: Archae - 0; Bacteria - 0; Metazoa - 736; Fungi - 347; Plants - 385; Viruses - 0; Other Eukaryotes - 339 (source: NCBI BLink). | chr5:4156789-4158235 FORWARD LENGTH=354	1072.12	1379.32	787.8	729.07	479.49	504.02
PRUPE_1G222800	V1	LAZY gravity signalling protein factor	AT5G14090	Symbols: | unknown protein; Has 56 Blast hits to 56 proteins in 18 species: Archae - 0; Bacteria - 0; Metazoa - 0; Fungi - 2; Plants - 46; Viruses - 0; Other Eukaryotes - 8 (source: NCBI BLink). | chr5:4547230-4549214 FORWARD LENGTH=358	140.1	190.21	121.03	99.1	46.04	104.28
PRUPE_1G223200	V1	transcription factor (WRKY)	AT5G13080	Symbols: WRKY75, ATWRKY75 | WRKY DNA-binding protein 75 | chr5:4149928-4151019 REVERSE LENGTH=145	623.92	554.36	330.23	289.04	194.73	131.26
PRUPE_1G223400	V1	primase component POLA3 of DNA polymerase alpha complex	AT1G67320	Symbols: | DNA primase, large subunit family | chr1:25205520-25208966 REVERSE LENGTH=454	434.53	473.02	418.03	405.62	301.34	323.42
PRUPE_1G223500	V1	transcription factor (SBP)	AT5G50570	Symbols: SPL13A, SPL13 | Squamosa promoter-binding protein-like (SBP domain) transcription factor family protein | chr5:20582555-20583791 REVERSE LENGTH=359	1031.07	1499.01	968.53	837.48	685.29	848.48
PRUPE_1G223900	V1	NA	AT5G08391	Symbols: | Protein of unknown function (DUF 3339) | chr5:2699357-2699566 FORWARD LENGTH=69	31.98	93.22	32.23	22.9	7.73	16.96
PRUPE_1G224000	V1	transcription factor (CAMTA)	AT1G67310	Symbols: | Calmodulin-binding transcription activator protein with CG-1 and Ankyrin domains | chr1:25198182-25203126 REVERSE LENGTH=1016	1826.39	1646.81	1249.89	1368.17	1316.15	1224.31
PRUPE_1G225100	V1	cuticular lipid transfer accessory factor (LTPG)	AT1G27950	Symbols: LTPG1 | glycosylphosphatidylinositol-anchored lipid protein transfer 1 | chr1:9740740-9741991 FORWARD LENGTH=193	3329.55	3641.74	4447.84	2747.26	3696.73	2799.17
PRUPE_1G225200	V1	Probable methyltransferase At1g27930 OS=Arabidopsis thaliana (sp|q9c7f9|mt127_arath 313.0)	AT1G67330	Symbols: | Protein of unknown function (DUF579) | chr1:25214118-25214993 FORWARD LENGTH=291	285.28	305.26	293.72	220.77	211.78	141.37
PRUPE_1G225700	V1	component LHCa2 of LHC-I complex	AT3G61470	Symbols: LHCA2 | photosystem I light harvesting complex gene 2 | chr3:22745736-22747032 FORWARD LENGTH=257	2901.96	2675.14	2655.65	1940.77	2491.05	2087.39
PRUPE_1G226700	V1	transcription factor (DPB3)	AT5G43250	Symbols: NF-YC13 | nuclear factor Y, subunit C13 | chr5:17356174-17356566 REVERSE LENGTH=130	55.54	95.18	58.29	41.9	34.33	39.43
PRUPE_1G228800	V1	class-I glucosidase I	AT1G67490	Symbols: GCS1, KNF | glucosidase 1 | chr1:25280633-25286581 REVERSE LENGTH=852	1063.97	1098.06	773.23	870.57	723.5	782.98
PRUPE_1G228900	V1	associated factor (LDAP)	AT1G67490	Symbols: GCS1, KNF | glucosidase 1 | chr1:25280633-25286581 REVERSE LENGTH=852	98.8	96.1	37.5	43.71	14.21	22.54
PRUPE_1G229200	V1	protein kinase (LRR-III)	AT1G67510	Symbols: | Leucine-rich repeat protein kinase family protein | chr1:25297477-25300184 REVERSE LENGTH=719	148.38	189.25	196.43	125.95	152.2	111.87
PRUPE_1G229700	V1	Geraniol 8-hydroxylase OS=Catharanthus roseus (sp|q8vwz7|c76b6_catro 532.0) & Enzyme classification.EC_1 oxidoreductases.EC_1.14 oxidoreductase acting on paired donor with incorporation or reduction of molecular oxygen(50.1.13 403.1)	AT2G45550	Symbols: CYP76C4 | cytochrome P450, family 76, subfamily C, polypeptide 4 | chr2:18773541-18775654 REVERSE LENGTH=511	308.08	290.52	167.27	211.72	112.75	112.16
PRUPE_1G230500	V1	Geraniol 8-hydroxylase OS=Catharanthus roseus (sp|q8vwz7|c76b6_catro 554.0) & Enzyme classification.EC_1 oxidoreductases.EC_1.14 oxidoreductase acting on paired donor with incorporation or reduction of molecular oxygen(50.1.13 386.1)	AT2G45550	Symbols: CYP76C4 | cytochrome P450, family 76, subfamily C, polypeptide 4 | chr2:18773541-18775654 REVERSE LENGTH=511	1912.67	2409.37	2479.42	2395.95	2138.53	1425.15
PRUPE_1G231600	V1	deubiquitinase (OTU3-4)	AT3G57810	Symbols: | Cysteine proteinases superfamily protein | chr3:21416336-21417809 FORWARD LENGTH=317	248.98	166.3	226.63	221.61	175.94	159.04
PRUPE_1G231700	V1	NA	AT5G43230	Symbols: | unknown protein; BEST Arabidopsis thaliana protein match is: unknown protein (TAIR:AT3G01810.3); Has 30201 Blast hits to 17322 proteins in 780 species: Archae - 12; Bacteria - 1396; Metazoa - 17338; Fungi - 3422; Plants - 5037; Viruses - 0; Other Eukaryotes - 2996 (source: NCBI BLink). | chr5:17349125-17352747 FORWARD LENGTH=848	1281.54	1385.62	1286.24	982.39	1005.93	840.67
PRUPE_1G233000	V1	NA	AT1G67600	Symbols: | Acid phosphatase/vanadium-dependent haloperoxidase-related protein | chr1:25336701-25337455 REVERSE LENGTH=163	432.84	492.53	628.75	486.46	392.95	291.53
PRUPE_1G233100	V1	ATP-dependent DNA helicase Q-like 5 OS=Arabidopsis thaliana (sp|q0wvw7|rql5_arath 931.0)	AT1G27880	Symbols: | DEAD/DEAH box RNA helicase family protein | chr1:9708940-9713901 FORWARD LENGTH=911	62.46	80.63	85.4	73.24	50.13	52.7
PRUPE_1G233400	V1	ketoacyl-ACP reductase	AT1G24360	Symbols: | NAD(P)-binding Rossmann-fold superfamily protein | chr1:8640820-8643283 FORWARD LENGTH=319	783.83	925.15	892.05	647.42	337.57	229
PRUPE_1G233700	V1	replication fork tethering component POLA2 of DNA polymerase alpha complex	AT1G67630	Symbols: POLA2 | DNA polymerase alpha 2 | chr1:25344573-25348287 REVERSE LENGTH=620	216.48	329.71	192.71	179.69	121.45	169.32
PRUPE_1G234400	V1	regulatory component B1 of PP2A phosphatase complexes	AT3G26020	Symbols: | Protein phosphatase 2A regulatory B subunit family protein | chr3:9514363-9516585 FORWARD LENGTH=510	584.19	532.95	519.67	507.85	431.31	371.52
PRUPE_1G235600	V1	spindle assembly checkpoint protein (MAD2)	AT3G25980	Symbols: MAD2 | DNA-binding HORMA family protein | chr3:9503232-9504402 FORWARD LENGTH=209	176.76	220.93	191.52	177.92	85.52	75.4
PRUPE_1G236500	V1	Stemmadenine O-acetyltransferase OS=Catharanthus roseus (sp|a0a2p1giw7|sat_catro 300.0) & Enzyme classification.EC_2 transferases.EC_2.3 acyltransferase(50.2.3 73.9)	AT1G24430	Symbols: | HXXXD-type acyl-transferase family protein | chr1:8658190-8659497 REVERSE LENGTH=435	55.21	169.97	34.17	39.12	11.65	17.96
PRUPE_1G236600	V1	Stemmadenine O-acetyltransferase OS=Catharanthus roseus (sp|a0a2p1giw7|sat_catro 259.0) & Enzyme classification.EC_2 transferases.EC_2.3 acyltransferase(50.2.3 66.6)	AT1G24430	Symbols: | HXXXD-type acyl-transferase family protein | chr1:8658190-8659497 REVERSE LENGTH=435	135.82	171.06	74.79	73.67	30.43	29.47
PRUPE_1G237100	V1	Stemmadenine O-acetyltransferase OS=Catharanthus roseus (sp|a0a2p1giw7|sat_catro 287.0) & Enzyme classification.EC_2 transferases.EC_2.3 acyltransferase(50.2.3 73.2)	AT1G24430	Symbols: | HXXXD-type acyl-transferase family protein | chr1:8658190-8659497 REVERSE LENGTH=435	2545.8	7744.08	1786.04	437.8	42.7	19.63
PRUPE_1G237200	V1	Stemmadenine O-acetyltransferase OS=Catharanthus roseus (sp|a0a2p1giw7|sat_catro 215.0) & Enzyme classification.EC_2 transferases.EC_2.3 acyltransferase(50.2.3 42.8)	AT1G24430	Symbols: | HXXXD-type acyl-transferase family protein | chr1:8658190-8659497 REVERSE LENGTH=435	1569.26	2992.04	1418.71	776	551.12	492.25
PRUPE_1G238100	V1	microtubule-stabilizing factor (WDL)	AT3G26050	Symbols: | TPX2 (targeting protein for Xklp2) protein family | chr3:9521907-9524241 FORWARD LENGTH=533	151.9	153.65	160.44	138.87	126.42	106.25
PRUPE_1G238900	V1	regulatory protein (RGS1) of G-protein signalling	AT3G26090	Symbols: RGS1, ATRGS1 | G-protein coupled receptors;GTPase activators | chr3:9532883-9535410 FORWARD LENGTH=459	951.28	868.85	611.23	587.74	504.03	484.19
PRUPE_1G240400	V1	Oxysterol-binding protein-related protein 1D OS=Arabidopsis thaliana (sp|q9saf0|orp1d_arath 1241.0)	AT1G13170	Symbols: ORP1D | OSBP(oxysterol binding protein)-related protein 1D | chr1:4488826-4492278 REVERSE LENGTH=816	1176.5	1241.72	1119.15	1026.3	778.06	707.52
PRUPE_1G241300	V1	Protein JINGUBANG OS=Arabidopsis thaliana (sp|o48716|jgb_arath 233.0)	AT1G24530	Symbols: | Transducin/WD40 repeat-like superfamily protein | chr1:8693287-8694543 FORWARD LENGTH=418	455.6	719.85	322.68	373.82	122.12	187.31
PRUPE_1G242100	V1	RING-HC-class E3 ligase	AT3G01650	Symbols: RGLG1 | RING domain ligase1 | chr3:242734-245062 FORWARD LENGTH=489	89.19	103.72	52.19	63.11	41.71	33.33
PRUPE_1G243100	V1	SIM-type cyclin-dependent kinase inhibitor	AT5G40460	Symbols: | unknown protein; BEST Arabidopsis thaliana protein match is: unknown protein (TAIR:AT3G27630.1); Has 87 Blast hits to 87 proteins in 12 species: Archae - 0; Bacteria - 0; Metazoa - 0; Fungi - 0; Plants - 87; Viruses - 0; Other Eukaryotes - 0 (source: NCBI BLink). | chr5:16202465-16202803 FORWARD LENGTH=112	1006.73	750.28	520.81	381.53	314.6	262.79
PRUPE_1G243500	V1	Primary amine oxidase OS=Pisum sativum (sp|q43077|amo_pea 230.0) & Enzyme classification.EC_1 oxidoreductases.EC_1.4 oxidoreductase acting on CH-NH2 group of donor(50.1.4 178.0)	AT2G42490	Symbols: | Copper amine oxidase family protein | chr2:17691600-17695526 REVERSE LENGTH=776	1032.55	970.92	1148.17	1067.08	997.55	771.28
PRUPE_1G243900	V1	regulatory protein (TCP34) of plastid nucleoid-associated activities	AT3G26580	Symbols: | Tetratricopeptide repeat (TPR)-like superfamily protein | chr3:9758933-9760349 FORWARD LENGTH=350	768.42	781.34	518.9	504.07	452.94	479.71
PRUPE_1G244700	V1	Non-functional NADPH-dependent codeinone reductase 2 OS=Papaver somniferum (sp|q9sq64|cor2_papso 387.0) & Enzyme classification.EC_1 oxidoreductases.EC_1.1 oxidoreductase acting on CH-OH group of donor(50.1.1 221.2)	AT1G59960	Symbols: | NAD(P)-linked oxidoreductase superfamily protein | chr1:22071410-22073067 REVERSE LENGTH=326	310.95	210.43	156.37	203.26	174.47	131.93
PRUPE_1G245400	V1	Non-functional NADPH-dependent codeinone reductase 2 OS=Papaver somniferum (sp|q9sq64|cor2_papso 417.0) & Enzyme classification.EC_1 oxidoreductases.EC_1.1 oxidoreductase acting on CH-OH group of donor(50.1.1 225.6)	AT1G59960	Symbols: | NAD(P)-linked oxidoreductase superfamily protein | chr1:22071410-22073067 REVERSE LENGTH=326	1387.22	2078.13	917.68	2147.07	735.02	2347.66
PRUPE_1G245800	V1	NA	AT1G12990	Symbols: | beta-1,4-N-acetylglucosaminyltransferase family protein | chr1:4433973-4435552 FORWARD LENGTH=392	1828.09	1971.58	1592.05	1610.12	982.65	1075.41
PRUPE_1G246400	V1	clade B phosphatase	AT1G67820	Symbols: | Protein phosphatase 2C family protein | chr1:25429882-25431484 FORWARD LENGTH=445	137.11	179.41	111.01	94.09	61.89	54.9
PRUPE_1G246700	V1	alpha-L-fucosidase (FXG)	AT3G26430	Symbols: | GDSL-like Lipase/Acylhydrolase superfamily protein | chr3:9674419-9675889 FORWARD LENGTH=380	206.92	181.74	165.33	169.01	157.85	137.22
PRUPE_1G248400	V1	NA	AT1G10740	Symbols: | alpha/beta-Hydrolases superfamily protein | chr1:3568343-3570466 REVERSE LENGTH=473	2230.17	1748.68	2268.77	1832.54	1510.64	1169.77
PRUPE_1G249000	V1	nitrate transporter (NRT2)	AT1G12940	Symbols: ATNRT2.5, NRT2.5 | nitrate transporter2.5 | chr1:4416405-4418337 FORWARD LENGTH=502	181.58	147	118.36	126.81	115.77	69.34
PRUPE_1G249300	V1	protein kinase (DUF26)	AT1G70530	Symbols: CRK3 | cysteine-rich RLK (RECEPTOR-like protein kinase) 3 | chr1:26588750-26591379 REVERSE LENGTH=646	437.75	682.06	347.18	333.68	215.68	279.38
PRUPE_1G249400	V1	protein kinase (DUF26)	AT1G70520	Symbols: CRK2 | cysteine-rich RLK (RECEPTOR-like protein kinase) 2 | chr1:26584888-26587334 REVERSE LENGTH=649	486.42	871.34	689.23	615	410.66	511.07
PRUPE_1G250100	V1	alpha chain of ATP-dependent citrate lyase complex	AT1G60810	Symbols: ACLA-2 | ATP-citrate lyase A-2 | chr1:22388691-22390993 REVERSE LENGTH=423	4254.11	3713.57	4172.21	2891.8	2659.08	1884.65
PRUPE_1G251500	V1	class-I ARF-GTPase (ARFA1)	AT1G10630	Symbols: ATARFA1F, ARFA1F | ADP-ribosylation factor A1F | chr1:3513189-3514230 REVERSE LENGTH=181	2813.88	2990.1	3127.86	2685.83	2234.17	1947.88
PRUPE_1G252100	V1	nucleoredoxin	AT1G60420	Symbols: | DC1 domain-containing protein | chr1:22261978-22264243 FORWARD LENGTH=578	5429.18	3426.09	1581.16	2192.25	2183.76	2341.51
PRUPE_1G252200	V1	nucleoredoxin	AT1G60420	Symbols: | DC1 domain-containing protein | chr1:22261978-22264243 FORWARD LENGTH=578	65.52	86.09	53.61	49.76	41.68	47.14
PRUPE_1G253100	V1	NA	AT1G23710	Symbols: | Protein of unknown function (DUF1645) | chr1:8385363-8386250 FORWARD LENGTH=295	2108.96	2845.33	1304.08	951.01	484.2	548.5
PRUPE_1G253200	V1	deubiquitinase (AMSH)	AT1G10600	Symbols: AMSH2 | associated molecule with the SH3 domain of STAM 2 | chr1:3503765-3505190 FORWARD LENGTH=223	321.27	294.74	186.56	177.97	142.45	163.35
PRUPE_1G253400	V1	transcription factor (MYB)	AT5G14750	Symbols: WER, ATMYB66, WER1, MYB66 | myb domain protein 66 | chr5:4763656-4764738 REVERSE LENGTH=203	676.86	747.05	275.41	246.7	284	357.53
PRUPE_1G253700	V1	regulatory protein of polygalacturonase activity	AT1G70370	Symbols: PG2 | polygalacturonase 2 | chr1:26513003-26514998 REVERSE LENGTH=626	1212.88	1295.59	1466.61	1256.35	1069.69	796.72
PRUPE_1G254000	V1	regulatory protein (CORD) of cortical microtubule organisation	AT1G23790	Symbols: | Plant protein of unknown function (DUF936) | chr1:8410099-8411917 FORWARD LENGTH=518	115.75	121.35	124.77	113.27	57.74	50.06
PRUPE_1G255000	V1	U-Box-group-II E3 ubiquitin protein ligase	AT1G60190	Symbols: | ARM repeat superfamily protein | chr1:22198403-22200463 FORWARD LENGTH=686	262.86	152.76	103.55	114.02	39.44	37.1
PRUPE_1G255500	V1	carotenoid cleavage dioxygenase (CCD4)	AT4G19170	Symbols: NCED4, CCD4 | nine-cis-epoxycarotenoid dioxygenase 4 | chr4:10481835-10483622 FORWARD LENGTH=595	156.23	183.68	137.12	96.26	176.07	196.27
PRUPE_1G255600	V1	NA	AT1G23850	Symbols: | unknown protein; BEST Arabidopsis thaliana protein match is: unknown protein (TAIR:AT1G23840.1); Has 47 Blast hits to 40 proteins in 5 species: Archae - 0; Bacteria - 0; Metazoa - 0; Fungi - 0; Plants - 47; Viruses - 0; Other Eukaryotes - 0 (source: NCBI BLink). | chr1:8425981-8427045 REVERSE LENGTH=354	152.39	165.52	54.45	55.7	26.19	30.3
PRUPE_1G255700	V1	NA	AT1G23840	Symbols: | unknown protein; LOCATED IN: endomembrane system; EXPRESSED IN: 18 plant structures; EXPRESSED DURING: 12 growth stages; BEST Arabidopsis thaliana protein match is: unknown protein (TAIR:AT1G23850.1); Has 53 Blast hits to 48 proteins in 5 species: Archae - 0; Bacteria - 0; Metazoa - 0; Fungi - 0; Plants - 53; Viruses - 0; Other Eukaryotes - 0 (source: NCBI BLink). | chr1:8424321-842533…	440.72	548.82	91.47	130.58	27.7	45.35
PRUPE_1G255900	V1	RNA splicing factor (RSZ21/22)	AT1G23860	Symbols: RSZP21, RSZ21, At-RSZ21 | RS-containing zinc finger protein 21 | chr1:8428091-8429164 REVERSE LENGTH=183	1510.11	1843.89	1206.17	1199.06	1314.76	1431.03
PRUPE_1G256100	V1	potassium cation transporter (HAK/KUP/KT)	AT1G70300	Symbols: KUP6 | K+ uptake permease 6 | chr1:26477993-26481233 REVERSE LENGTH=782	348.27	255.31	327.88	252.49	286.09	180.08
PRUPE_1G256600	V1	RING-H2-class E3 ATL-subclass ubiquitin ligase	AT5G40250	Symbols: | RING/U-box superfamily protein | chr5:16086056-16087186 FORWARD LENGTH=376	208.84	229.39	216.99	168.41	162.85	111.5
PRUPE_1G257200	V1	solute transporter (UmamiT)	AT5G40230	Symbols: | nodulin MtN21 /EamA-like transporter family protein | chr5:16079814-16081735 REVERSE LENGTH=370	935.96	647.51	548.3	547.98	416.53	225.52
PRUPE_1G258100	V1	MLP-like protein 423 OS=Arabidopsis thaliana (sp|q93vr4|ml423_arath 184.0)	AT1G24020	Symbols: MLP423 | MLP-like protein 423 | chr1:8500653-8501458 REVERSE LENGTH=155	3415.77	3094.62	2131.21	700.67	559.29	333.7
PRUPE_1G259100	V1	regulatory protein (CYCD) of cell cycle	AT1G70210	Symbols: CYCD1;1, ATCYCD1;1 | CYCLIN D1;1 | chr1:26440015-26441980 FORWARD LENGTH=339	3232.87	3880.66	3501.26	1922.79	1154.02	810.83
PRUPE_1G260400	V1	M20 IAA-amino acid hydrolase	AT1G51760	Symbols: IAR3, JR3 | peptidase M20/M25/M40 family protein | chr1:19199562-19201424 FORWARD LENGTH=440	784.27	616.98	270.09	194.27	38.79	37.28
PRUPE_1G261000	V1	metalloprotease (Matrixin)	AT1G70170	Symbols: MMP | matrix metalloproteinase | chr1:26424005-26425141 FORWARD LENGTH=378	743.7	636.99	311.49	291.57	125.47	122.12
PRUPE_1G261100	V1	NA	AT3G48180	Symbols: | unknown protein; BEST Arabidopsis thaliana protein match is: unknown protein (TAIR:AT1G19020.1); Has 84 Blast hits to 84 proteins in 15 species: Archae - 0; Bacteria - 0; Metazoa - 0; Fungi - 0; Plants - 84; Viruses - 0; Other Eukaryotes - 0 (source: NCBI BLink). | chr3:17790571-17790804 REVERSE LENGTH=77	667.68	897.81	169.18	151.44	29.33	55.54
PRUPE_1G261700	V1	group-I formin actin filament elongation factor	AT1G70140	Symbols: ATFH8, FH8 | formin 8 | chr1:26412688-26415048 REVERSE LENGTH=760	238.85	350.87	288.57	238.07	216.14	232.58
PRUPE_1G262000	V1	galacturonosyltransferase	AT1G70090	Symbols: GATL9, LGT8 | glucosyl transferase family 8 | chr1:26400927-26402099 FORWARD LENGTH=390	985.04	1305.96	1494.59	1233.74	895.81	824.82
PRUPE_1G262400	V1	TORTIFOLIA1-like protein 4 OS=Arabidopsis thaliana (sp|q93zh1|torl4_arath 453.0)	AT1G27210	Symbols: | ARM repeat superfamily protein | chr1:9455669-9457917 REVERSE LENGTH=625	1922.88	2402.12	2186.32	1413.83	1283.58	1072.52
PRUPE_1G262800	V1	protein kinase (LRR-Xa)	AT1G27190	Symbols: | Leucine-rich repeat protein kinase family protein | chr1:9446923-9448728 REVERSE LENGTH=601	1094.96	1026.07	951.31	947.32	762.32	625.04
PRUPE_1G263800	V1	transcription factor (bHLH)	AT1G59640	Symbols: ZCW32, BPE, BPEub | BIG PETAL P | chr1:21909464-21911030 REVERSE LENGTH=264	553.25	774.81	546.81	501.25	370.01	334.15
PRUPE_1G264100	V1	MDIS1-interacting receptor like kinase 2 OS=Arabidopsis thaliana (sp|q8vzg8|mik2_arath 222.0)	AT5G23400	Symbols: | Leucine-rich repeat (LRR) family protein | chr5:7880603-7882372 FORWARD LENGTH=589	123.44	156.26	100.39	93.3	68.93	57.71
PRUPE_1G264500	V1	hydroxyproline-O-galactosyltransferase (GALT)	AT5G62620	Symbols: | Galactosyltransferase family protein | chr5:25137136-25139764 FORWARD LENGTH=681	339.19	279.01	136.6	178.17	143.23	154.76
PRUPE_1G264900	V1	class tau glutathione S-transferase	AT1G10370	Symbols: GST30, ATGSTU17, GST30B, ERD9 | Glutathione S-transferase family protein | chr1:3397274-3398273 REVERSE LENGTH=227	2452.21	2096.06	3087.23	1809.16	1275.72	757.01
PRUPE_1G265200	V1	NA	AT1G27100	Symbols: | Actin cross-linking protein | chr1:9407557-9411074 REVERSE LENGTH=519	4402.91	3370.33	2520.58	2208.81	1601.05	1391.99
PRUPE_1G265500	V1	DnaJ protein ERDJ3B OS=Oryza sativa subsp. japonica (sp|b9fhf3|djb6_orysj 147.0)	AT1G10350	Symbols: | DNAJ heat shock family protein | chr1:3393595-3394860 REVERSE LENGTH=349	1063.18	824.16	810.47	791.1	523.46	525.12
PRUPE_1G268100	V1	Hypersensitive-induced response protein 2 OS=Arabidopsis thaliana (sp|q9car7|hir2_arath 499.0)	AT1G69840	Symbols: | SPFH/Band 7/PHB domain-containing membrane-associated protein family | chr1:26293932-26295150 REVERSE LENGTH=286	3521.37	3203.65	1644.97	1583.86	1099.82	1062.14
PRUPE_1G269000	V1	NA	AT5G20220	Symbols: | zinc knuckle (CCHC-type) family protein | chr5:6822208-6825771 FORWARD LENGTH=393	259.99	341.85	234.6	261.89	201.5	282.45
PRUPE_1G270700	V1	receptor-like protein kinase (RLCK-VIIa)	AT2G02800	Symbols: APK2B | protein kinase 2B | chr2:796889-799250 REVERSE LENGTH=426	2249.63	1791.35	1326.08	1269.02	1310.93	1307.94
PRUPE_1G272000	V1	NA	AT1G26920	Symbols: | unknown protein; BEST Arabidopsis thaliana protein match is: unknown protein (TAIR:AT1G69760.1); Has 47 Blast hits to 47 proteins in 13 species: Archae - 0; Bacteria - 0; Metazoa - 0; Fungi - 7; Plants - 34; Viruses - 0; Other Eukaryotes - 6 (source: NCBI BLink). | chr1:9329584-9330105 FORWARD LENGTH=173	1976.93	1407.91	1172.79	1035.72	1165.17	903.91
PRUPE_1G272300	V1	NA	AT5G19420	Symbols: | Regulator of chromosome condensation (RCC1) family with FYVE zinc finger domain | chr5:6547945-6552866 REVERSE LENGTH=1105	327.04	357.75	285.35	314.59	239.85	221.87
PRUPE_1G272800	V1	scaffold component CUL3 of CUL3-BTB E3 ligase complexes	AT1G26830	Symbols: CUL3A, ATCUL3A, ATCUL3, CUL3 | cullin 3 | chr1:9296063-9298374 FORWARD LENGTH=732	404.53	507.7	405.66	401.82	324.2	385.03
PRUPE_1G273300	V1	phototropin signalling factor (PKS)	AT1G14280	Symbols: PKS2 | phytochrome kinase substrate 2 | chr1:4877657-4878985 FORWARD LENGTH=442	155.56	184.72	274.84	166.13	176.72	160.57
PRUPE_1G274900	V1	RING-v-class E3 ligase	AT2G02960	Symbols: | RING/FYVE/PHD zinc finger superfamily protein | chr2:862346-863980 REVERSE LENGTH=271	1105.98	1074	748.59	716.91	530.94	539.05
PRUPE_1G275500	V1	NA	AT1G26810	Symbols: GALT1 | galactosyltransferase1 | chr1:9286862-9289327 REVERSE LENGTH=643	717.83	799.01	518.31	504.3	431.35	415.85
PRUPE_1G278200	V1	transcription factor (MYB)	AT5G15310	Symbols: ATMYB16, ATMIXTA, MYB16 | myb domain protein 16 | chr5:4974894-4976106 FORWARD LENGTH=326	124.51	100.54	48.55	47.45	18.16	21.2
PRUPE_1G278400	V1	peptidyl-prolyl isomerase	AT1G26550	Symbols: | FKBP-like peptidyl-prolyl cis-trans isomerase family protein | chr1:9171800-9172716 FORWARD LENGTH=142	1874.45	1795.65	1425.96	1521.28	1194.64	1416.33
PRUPE_1G279200	V1	protein kinase (MAP3K-RAF)	AT1G14000	Symbols: VIK | VH1-interacting kinase | chr1:4797606-4800043 FORWARD LENGTH=438	1674.2	1402.2	1251.85	1147.37	1282.19	1028.35
PRUPE_1G279300	V1	NA	AT1G13990	Symbols: | unknown protein; FUNCTIONS IN: molecular_function unknown; INVOLVED IN: biological_process unknown; LOCATED IN: chloroplast; EXPRESSED IN: 23 plant structures; EXPRESSED DURING: 13 growth stages; CONTAINS InterPro DOMAIN/s: Protein of unknown function DUF3110 (InterPro:IPR021503); Has 25 Blast hits to 25 proteins in 8 species: Archae - 0; Bacteria - 0; Metazoa - 0; Fungi - 0; Plants - …	345.24	289.22	245.22	221.48	283.84	221.98
PRUPE_1G279400	V1	VTI group Qb-type SNARE protein	AT1G26670	Symbols: VTI12, ATVTI12, VTI1B | Vesicle transport v-SNARE family protein | chr1:9216103-9217793 FORWARD LENGTH=222	1345.45	1329.14	993.02	955.15	927.61	895.81
PRUPE_1G280600	V1	NA	AT3G29180	Symbols: | Protein of unknown function (DUF1336) | chr3:11149073-11151322 FORWARD LENGTH=513	127.37	156.91	153.2	160.86	89.51	134.18
PRUPE_1G280900	V1	poly-P/G elongation factor (eEF5/eIF5A)	AT1G13950	Symbols: EIF-5A, ELF5A-1, ATELF5A-1, EIF5A | eukaryotic elongation factor 5A-1 | chr1:4773631-4774668 FORWARD LENGTH=158	12937.6	11141	10053.5	9457.54	8516.31	8016.84
PRUPE_1G281500	V1	Xylan glycosyltransferase MUCI21 OS=Arabidopsis thaliana (sp|q9ss43|muc21_arath 292.0)	AT2G03360	Symbols: | Glycosyltransferase family 61 protein | chr2:1022287-1024273 REVERSE LENGTH=451	74.15	109.33	102.99	95.71	40.43	38.95
PRUPE_1G282500	V1	NA	AT2G03440	Symbols: NRP1, ATNRP1 | nodulin-related protein 1 | chr2:1039409-1039972 REVERSE LENGTH=187	12972	11333.2	9257.47	7602.92	6810.48	6722.15
PRUPE_1G283500	V1	transcription factor (WRKY)	AT1G69310	Symbols: WRKY57, ATWRKY57 | WRKY DNA-binding protein 57 | chr1:26056118-26057909 REVERSE LENGTH=287	1191.48	840.67	707.08	545.26	483.82	419.77
PRUPE_1G283800	V1	AT-rich interactive domain-containing protein 2 OS=Arabidopsis thaliana (sp|q9ldd4|arid2_arath 99.0)	AT1G26580	Symbols: | FUNCTIONS IN: molecular_function unknown; INVOLVED IN: biological_process unknown; LOCATED IN: cellular_component unknown; EXPRESSED IN: 24 plant structures; EXPRESSED DURING: 15 growth stages; BEST Arabidopsis thaliana protein match is: ELM2 domain-containing protein (TAIR:AT2G03470.1); Has 161 Blast hits to 161 proteins in 17 species: Archae - 0; Bacteria - 0; Metazoa - 1; Fungi - 4;…	462.96	391.76	259.87	231.52	302.69	267.71
PRUPE_1G284300	V1	UDP-D-glucose 6-dehydrogenase	AT5G15490	Symbols: | UDP-glucose 6-dehydrogenase family protein | chr5:5027872-5029314 REVERSE LENGTH=480	7504.11	6984.96	7651.54	6251.5	5010.53	3491.23
PRUPE_1G285800	V1	14-3-3 phosphoprotein-binding protein (GRF)	AT1G26480	Symbols: GRF12, GF14 IOTA | general regulatory factor 12 | chr1:9156573-9157845 REVERSE LENGTH=268	112.1	97.23	91.56	79.34	69.53	63.74
PRUPE_1G287800	V1	protein kinase (LRR-XV)	AT3G02130	Symbols: RPK2, TOAD2, CLI1 | receptor-like protein kinase 2 | chr3:380726-384181 FORWARD LENGTH=1151	545.46	543.65	455.21	457.02	338.63	335.79
PRUPE_1G288100	V1	mRNA endoribonuclease (G3BP)	AT5G60980	Symbols: | Nuclear transport factor 2 (NTF2) family protein with RNA binding (RRM-RBD-RNP motifs) domain | chr5:24543988-24546027 FORWARD LENGTH=460	181.42	180.28	138.31	134.55	101.89	92.05
PRUPE_1G288600	V1	NA	AT1G26360	Symbols: ATMES13, MES13 | methyl esterase 13 | chr1:9119021-9121203 REVERSE LENGTH=444	121.52	196.36	78.71	66.38	55.16	66.86
PRUPE_1G288700	V1	MT plus-end-tracking protein (SPR1)	AT1G26355	Symbols: SP1L1 | SPIRAL1-like1 | chr1:9117950-9118611 REVERSE LENGTH=113	3144.57	3636.45	3478.86	2727.95	2102.14	2097.08
PRUPE_1G288900	V1	Cytochrome P450 78A5 OS=Arabidopsis thaliana (sp|q9lmx7|c78a5_arath 663.0) & Enzyme classification.EC_1 oxidoreductases.EC_1.14 oxidoreductase acting on paired donor with incorporation or reduction of molecular oxygen(50.1.13 297.2)	AT1G13710	Symbols: CYP78A5, KLU | cytochrome P450, family 78, subfamily A, polypeptide 5 | chr1:4702932-4704592 REVERSE LENGTH=517	1696.42	1806.5	1039.92	1783.01	1413.18	1776.12
PRUPE_1G289700	V1	cytochrome electron shuttle hemoprotein (Cyt-b5)	AT1G26340	Symbols: B5 #6, ATCB5-A, CB5-A | cytochrome B5 isoform A | chr1:9113992-9114755 FORWARD LENGTH=135	439.11	605.72	497.26	493.06	308.52	400.36
PRUPE_1G291500	V1	Cytochrome P450 CYP749A22 OS=Panax ginseng (sp|h2dh17|c7a22_pangi 589.0) & Enzyme classification.EC_1 oxidoreductases.EC_1.14 oxidoreductase acting on paired donor with incorporation or reduction of molecular oxygen(50.1.13 141.7)	AT2G26710	Symbols: BAS1, CYP734A1, CYP72B1 | Cytochrome P450 superfamily protein | chr2:11380700-11383413 FORWARD LENGTH=520	219.44	385.44	169.6	143.85	64.15	82.23
PRUPE_1G291800	V1	Cytochrome P450 CYP749A22 OS=Panax ginseng (sp|h2dh17|c7a22_pangi 600.0) & Enzyme classification.EC_1 oxidoreductases.EC_1.14 oxidoreductase acting on paired donor with incorporation or reduction of molecular oxygen(50.1.13 144.4)	AT2G26710	Symbols: BAS1, CYP734A1, CYP72B1 | Cytochrome P450 superfamily protein | chr2:11380700-11383413 FORWARD LENGTH=520	413.19	651.25	318.13	238.72	123.2	140.8
PRUPE_1G293100	V1	ACT domain-containing protein ACR4 OS=Arabidopsis thaliana (sp|q8ljw3|acr4_arath 696.0)	AT1G69040	Symbols: ACR4 | ACT domain repeat 4 | chr1:25957843-25960079 FORWARD LENGTH=455	520.23	429.95	260.95	267.6	181.28	204.59
PRUPE_1G294500	V1	Abrin-b OS=Abrus precatorius (sp|q06077|abrb_abrpr 119.0)		n/a	191.64	180.93	40.96	44.97	16.45	23.95
PRUPE_1G294700	V1	Abrin-b OS=Abrus precatorius (sp|q06077|abrb_abrpr 117.0)		n/a	994.61	1777.63	1430.46	942.27	724.48	697.8
PRUPE_1G294800	V1	Abrin-d OS=Abrus precatorius (sp|q06076|abrd_abrpr 141.0)		n/a	1203.86	2460.12	2746.48	2079.63	1395.73	1602.43
PRUPE_1G295300	V1	flavonol-3-O-glycoside rhamnosyltransferase	AT5G03490	Symbols: | UDP-Glycosyltransferase superfamily protein | chr5:871550-872947 FORWARD LENGTH=465	686.82	667.22	479.66	430.11	393.89	350.2
PRUPE_1G295500	V1	NA	AT3G30380	Symbols: | alpha/beta-Hydrolases superfamily protein | chr3:11974424-11976571 FORWARD LENGTH=377	152.89	185.05	105.53	142.04	75.09	95.05
PRUPE_1G296600	V1	Cytochrome P450 CYP749A22 OS=Panax ginseng (sp|h2dh17|c7a22_pangi 586.0) & Enzyme classification.EC_1 oxidoreductases.EC_1.14 oxidoreductase acting on paired donor with incorporation or reduction of molecular oxygen(50.1.13 151.8)	AT2G26710	Symbols: BAS1, CYP734A1, CYP72B1 | Cytochrome P450 superfamily protein | chr2:11380700-11383413 FORWARD LENGTH=520	208.28	520.88	348.32	364.08	203.93	257.71
PRUPE_1G296900	V1	Cytochrome P450 CYP749A22 OS=Panax ginseng (sp|h2dh17|c7a22_pangi 597.0) & Enzyme classification.EC_1 oxidoreductases.EC_1.14 oxidoreductase acting on paired donor with incorporation or reduction of molecular oxygen(50.1.13 149.5)	AT2G26710	Symbols: BAS1, CYP734A1, CYP72B1 | Cytochrome P450 superfamily protein | chr2:11380700-11383413 FORWARD LENGTH=520	326	356.68	271.76	310.56	222.02	244.5
PRUPE_1G297700	V1	NA		n/a	729.15	498.24	318.68	428.46	180.9	208.33
PRUPE_1G299000	V1	proteasome assembly chaperone PAC1	AT1G68850	Symbols: | Peroxidase superfamily protein | chr1:25883806-25885177 REVERSE LENGTH=336	1843.04	1897.58	2469.9	2185.56	1799.34	1068.54
PRUPE_1G299900	V1	NA	AT3G25590	Symbols: | unknown protein; Has 149 Blast hits to 140 proteins in 44 species: Archae - 0; Bacteria - 6; Metazoa - 40; Fungi - 6; Plants - 39; Viruses - 0; Other Eukaryotes - 58 (source: NCBI BLink). | chr3:9302271-9303542 FORWARD LENGTH=423	572.07	648.28	585.82	541.59	531.38	417.77
PRUPE_1G300000	V1	NA	AT1G13520	Symbols: | Protein of unknown function (DUF1262) | chr1:4631857-4633223 REVERSE LENGTH=387	760.23	741.97	558.77	410.48	250.39	177.11
PRUPE_1G300100	V1	NA	AT1G13530	Symbols: | Protein of unknown function (DUF1262) | chr1:4633740-4635129 REVERSE LENGTH=385	777.57	490.97	309.37	294.67	171.34	98.75
PRUPE_1G300200	V1	NA	AT1G13520	Symbols: | Protein of unknown function (DUF1262) | chr1:4631857-4633223 REVERSE LENGTH=387	223.75	232.8	140.85	209.75	121.59	143.91
PRUPE_1G301200	V1	protein kinase (PERK)	AT1G26150	Symbols: ATPERK10, PERK10 | proline-rich extensin-like receptor kinase 10 | chr1:9039790-9042873 REVERSE LENGTH=762	2035.07	1892.95	1501.74	1330.68	1460.21	1232.18
PRUPE_1G301400	V1	calcium sensor (CML)	AT3G25600	Symbols: | Calcium-binding EF-hand family protein | chr3:9307367-9307852 FORWARD LENGTH=161	443.65	454.98	335.27	337.03	306.66	301.83
PRUPE_1G301500	V1	active component ALA of ALA-ALIS flippase complex	AT1G68710	Symbols: | ATPase E1-E2 type family protein / haloacid dehalogenase-like hydrolase family protein | chr1:25793498-25797975 REVERSE LENGTH=1200	420.01	516.24	297.55	259.9	158.98	137.08
PRUPE_1G301900	V1	phosphate transporter (PHO)	AT1G68740	Symbols: PHO1;H1 | EXS (ERD1/XPR1/SYG1) family protein | chr1:25812735-25816574 REVERSE LENGTH=784	100.65	52.09	34.92	30.37	27.67	24.12
PRUPE_1G302800	V1	Nudix-type hydrolase	AT1G68760	Symbols: ATNUDT1, ATNUDX1, NUDX1 | nudix hydrolase 1 | chr1:25829090-25829607 FORWARD LENGTH=147	302.78	372.53	175.28	157.06	102.78	121.39
PRUPE_1G303500	V1	IDA/IDL precursor polypeptide	AT1G68765	Symbols: IDA | Putative membrane lipoprotein | chr1:25830157-25830390 REVERSE LENGTH=77	142.95	141.94	118.18	85.91	81.9	46.38
PRUPE_1G304000	V1	cyt-b561 electron shuttle hemoprotein (CYBASC)	AT1G26100	Symbols: | Cytochrome b561/ferric reductase transmembrane protein family | chr1:9022716-9024081 REVERSE LENGTH=236	302.08	377.29	270.97	199.71	143.26	124.68
PRUPE_1G304300	V1	NA	AT1G26090	Symbols: | P-loop containing nucleoside triphosphate hydrolases superfamily protein | chr1:9020509-9022619 FORWARD LENGTH=455	236.63	282.28	224.16	207.78	185.21	208.08
PRUPE_1G305100	V1	leucoanthocyanidin reductase	AT1G75290	Symbols: | NAD(P)-binding Rossmann-fold superfamily protein | chr1:28253890-28255173 FORWARD LENGTH=318	15620.9	18900.7	19954.4	12616.3	7099.2	4461.8
PRUPE_1G305300	V1	regulatory protein (ANAC) of cell cycle arrest	AT1G25580	Symbols: SOG1, ANAC008 | NAC (No Apical Meristem) domain transcriptional regulator superfamily protein | chr1:8997064-8999600 REVERSE LENGTH=449	1493.21	1861.98	1322.17	1383.26	996.46	1086.68
PRUPE_1G305600	V1	galacturonosyltransferase	AT1G13250	Symbols: GATL3 | galacturonosyltransferase-like 3 | chr1:4528965-4530002 REVERSE LENGTH=345	972.3	1549.15	1319	1243.71	935.98	1154.75
PRUPE_1G306800	V1	adaptor component ClpS of chloroplast Clp-type protease complex	AT1G68660	Symbols: | Ribosomal protein L12/ ATP-dependent Clp protease adaptor protein ClpS family protein | chr1:25778058-25779083 REVERSE LENGTH=159	190.25	164	146.96	129.04	161.23	141.24
PRUPE_1G308300	V1	anion channel (QUAC/ALMT)	AT3G18440	Symbols: AtALMT9, ALMT9 | aluminum-activated malate transporter 9 | chr3:6328181-6330652 FORWARD LENGTH=598	76.98	129.07	95.67	78.26	66.7	91.47
PRUPE_1G308600	V1	regulatory protein (ISTL) of ESCRT-mediated sorting	AT1G13340	Symbols: | Regulator of Vps4 activity in the MVB pathway protein | chr1:4569622-4571043 REVERSE LENGTH=409	307.18	321.72	208.74	178.83	86.71	80.86
PRUPE_1G309000	V1	NA	AT1G68580	Symbols: | agenet domain-containing protein / bromo-adjacent homology (BAH) domain-containing protein | chr1:25752869-25755631 FORWARD LENGTH=648	1933.18	2729.19	2005.57	2123.83	1401.33	1973.35
PRUPE_1G309100	V1	dihydrolipoamide acetyltransferase component E2 of plastidial pyruvate dehydrogenase complex	AT3G25860	Symbols: LTA2, PLE2 | 2-oxoacid dehydrogenases acyltransferase family protein | chr3:9460632-9462585 FORWARD LENGTH=480	1365.61	1394.88	1467.47	1255.24	979.61	783.92
PRUPE_1G309400	V1	ubiquitin-proteasome shuttle factor (RAD23)	AT5G38470	Symbols: RAD23D | Rad23 UV excision repair protein family | chr5:15404720-15407500 FORWARD LENGTH=378	1395.62	1510.38	1093.91	1273.7	950.78	1094.76
PRUPE_1G309700	V1	NA	AT1G13360	Symbols: | unknown protein; BEST Arabidopsis thaliana protein match is: unknown protein (TAIR:AT3G25870.1); Has 69 Blast hits to 69 proteins in 16 species: Archae - 0; Bacteria - 0; Metazoa - 6; Fungi - 0; Plants - 63; Viruses - 0; Other Eukaryotes - 0 (source: NCBI BLink). | chr1:4577229-4577813 REVERSE LENGTH=194	1640.05	1790.33	1477.81	1283.22	884.33	733.37
PRUPE_1G309800	V1	NA		n/a	74.19	172.22	166.02	196.75	61.84	59.5
PRUPE_1G310500	V1	3-ketoacyl-CoA synthase (KCS)	AT1G68530	Symbols: CUT1, POP1, CER6, G2, KCS6 | 3-ketoacyl-CoA synthase 6 | chr1:25712881-25714733 REVERSE LENGTH=497	3187.97	3213.56	5057.47	2877.97	4298.17	2845.27
PRUPE_1G311100	V1	CLE precursor polypeptide		n/a	221.53	287.16	262.11	167.71	255.51	179.16
PRUPE_1G311700	V1	NA	AT1G68490	Symbols: | unknown protein; FUNCTIONS IN: molecular_function unknown; INVOLVED IN: biological_process unknown; LOCATED IN: chloroplast; EXPRESSED IN: 22 plant structures; EXPRESSED DURING: 13 growth stages; BEST Arabidopsis thaliana protein match is: unknown protein (TAIR:AT1G13390.2); Has 125 Blast hits to 125 proteins in 18 species: Archae - 0; Bacteria - 0; Metazoa - 0; Fungi - 0; Plants - 125…	2018.61	2338.26	1494.82	1589.89	1429.64	1671.22
PRUPE_1G311900	V1	Zinc finger protein JAGGED OS=Arabidopsis thaliana (sp|q6s591|jag_arath 139.0)	AT1G68480	Symbols: JAG | C2H2 and C2HC zinc fingers superfamily protein | chr1:25684543-25685932 REVERSE LENGTH=253	111.25	208.06	173.38	192.35	144.7	191.25
PRUPE_1G312200	V1	monoacylglycerol lipase	AT1G77420	Symbols: | alpha/beta-Hydrolases superfamily protein | chr1:29093641-29095442 FORWARD LENGTH=382	103.24	146.15	53.74	64.33	34.11	47.8
PRUPE_1G312600	V1	NA	AT1G68440	Symbols: | unknown protein; BEST Arabidopsis thaliana protein match is: unknown protein (TAIR:AT1G25400.2); Has 86 Blast hits to 86 proteins in 29 species: Archae - 0; Bacteria - 6; Metazoa - 27; Fungi - 11; Plants - 24; Viruses - 0; Other Eukaryotes - 18 (source: NCBI BLink). | chr1:25658115-25659035 FORWARD LENGTH=306	1116.6	1109.67	906.85	646.32	317.75	188.72
PRUPE_1G313000	V1	NA	AT1G68300	Symbols: | Adenine nucleotide alpha hydrolases-like superfamily protein | chr1:25598518-25599261 REVERSE LENGTH=160	7110.23	5939.89	5590.27	4836.02	4446.53	4124.31
PRUPE_1G313300	V1	transcription factor (MYB)	AT1G68320	Symbols: MYB62, AtMYB62, BW62B, BW62C | myb domain protein 62 | chr1:25603842-25604884 FORWARD LENGTH=286	3944.9	2124.01	2019.22	1552.03	973.07	583.24
PRUPE_1G314600	V1	Glycosyltransferase BC10 OS=Oryza sativa subsp. japonica (sp|q65xs5|bc10_orysj 144.0)	AT1G68390	Symbols: | Core-2/I-branching beta-1,6-N-acetylglucosaminyltransferase family protein | chr1:25642838-25645484 FORWARD LENGTH=408	572.99	455.43	175.52	150.86	93.75	69.67
PRUPE_1G314900	V1	protein kinase (LRR-III)	AT1G68400	Symbols: | leucine-rich repeat transmembrane protein kinase family protein | chr1:25646401-25648916 REVERSE LENGTH=670	323.84	287.76	263.98	320.73	239.11	211.8
PRUPE_1G315000	V1	LEAF RUST 10 DISEASE-RESISTANCE LOCUS RECEPTOR-LIKE PROTEIN KINASE-like 2.1 OS=Arabidopsis thaliana (sp|q9ff31|lrl21_arath 402.0) & Enzyme classification.EC_2 transferases.EC_2.7 transferase transferring phosphorus-containing group(50.2.7 130.0)	AT5G38260	Symbols: | Protein kinase superfamily protein | chr5:15283692-15285837 REVERSE LENGTH=638	385.6	797.78	399.09	455.04	257.53	400.43
PRUPE_1G315200	V1	NA	AT1G25390	Symbols: | Protein kinase superfamily protein | chr1:8906640-8908800 REVERSE LENGTH=629	241.5	241.36	100.56	98.75	43.6	52.68
PRUPE_1G315900	V1	protein kinase (LRK10-1-like)	AT1G18390	Symbols: | Protein kinase superfamily protein | chr1:6327463-6329935 FORWARD LENGTH=654	709.77	581.4	229.73	240.11	124.16	120.6
PRUPE_1G317400	V1	phosphatidate phosphatase (LPP-alpha)	AT3G02600	Symbols: LPP3, ATLPP3 | lipid phosphate phosphatase 3 | chr3:551534-554411 FORWARD LENGTH=333	338.37	454.68	300.04	224.01	205.39	191.03
PRUPE_1G317500	V1	phosphatidate phosphatase (LPP-alpha)	AT1G15080	Symbols: ATPAP2, ATLPP2, LPP2 | lipid phosphate phosphatase 2 | chr1:5188080-5189476 FORWARD LENGTH=290	834.01	939.74	668.94	664.79	431.09	475.98
PRUPE_1G317600	V1	NA		n/a	347.97	792.51	282.86	106.79	21.39	23
PRUPE_1G317800	V1	gamma-aminobutyric acid transporter (GABP)	AT2G01170	Symbols: BAT1 | bidirectional amino acid transporter 1 | chr2:102364-104462 REVERSE LENGTH=516	206.78	215.88	159.09	159.09	143.52	129.46
PRUPE_1G318400	V1	Putative zinc finger protein At1g68190 OS=Arabidopsis thaliana (sp|q9c9f4|colx_arath 188.0)	AT1G68190	Symbols: | B-box zinc finger family protein | chr1:25559384-25561004 FORWARD LENGTH=356	117.19	178.19	139.75	127.36	76.9	84.89
PRUPE_1G318800	V1	NA		n/a	361.64	634.86	236.93	247.35	199.11	326.58
PRUPE_1G320900	V1	NA		n/a	1291.89	1328.32	1051.81	1083.69	840.85	950.82
PRUPE_1G321400	V1	NA		n/a	419.93	654.15	406.55	402.69	292.75	387.23
PRUPE_1G321600	V1	NA	AT3G03280	Symbols: | unknown protein; FUNCTIONS IN: molecular_function unknown; INVOLVED IN: N-terminal protein myristoylation; LOCATED IN: cellular_component unknown; BEST Arabidopsis thaliana protein match is: unknown protein (TAIR:AT5G17350.1); Has 137 Blast hits to 137 proteins in 11 species: Archae - 0; Bacteria - 0; Metazoa - 0; Fungi - 0; Plants - 137; Viruses - 0; Other Eukaryotes - 0 (source: NCBI…	4543.97	4793.81	2012.71	1316.04	407.64	374.78
PRUPE_1G322100	V1	NA	AT1G71110	Symbols: | unknown protein; FUNCTIONS IN: molecular_function unknown; INVOLVED IN: biological_process unknown; LOCATED IN: endomembrane system; BEST Arabidopsis thaliana protein match is: unknown protein (TAIR:AT2G12400.1); Has 173 Blast hits to 169 proteins in 21 species: Archae - 0; Bacteria - 0; Metazoa - 3; Fungi - 0; Plants - 165; Viruses - 0; Other Eukaryotes - 5 (source: NCBI BLink). | chr…	710.23	690.97	751.03	571.19	785.23	525.88
PRUPE_1G322200	V1	ribose 5-phosphate isomerase	AT2G01290	Symbols: RPI2 | ribose-5-phosphate isomerase 2 | chr2:149192-149989 REVERSE LENGTH=265	635.42	658.22	406.04	512.65	391.81	480.95
PRUPE_1G322400	V1	NA	AT2G01300	Symbols: | unknown protein; BEST Arabidopsis thaliana protein match is: unknown protein (TAIR:AT1G15010.1); Has 73 Blast hits to 73 proteins in 12 species: Archae - 0; Bacteria - 0; Metazoa - 0; Fungi - 0; Plants - 73; Viruses - 0; Other Eukaryotes - 0 (source: NCBI BLink). | chr2:151221-151691 REVERSE LENGTH=156	216.52	250.75	69.08	55.44	31.72	43.29
PRUPE_1G323100	V1	Heavy metal-associated isoprenylated plant protein 37 OS=Arabidopsis thaliana (sp|a2rvm8|hip37_arath 107.0)	AT1G23000	Symbols: | Heavy metal transport/detoxification superfamily protein | chr1:8143614-8144865 FORWARD LENGTH=358	886.24	979.97	494.64	485.89	424.56	450.18
PRUPE_1G323400	V1	transcription factor (MYB)	AT4G38620	Symbols: ATMYB4, MYB4 | myb domain protein 4 | chr4:18053866-18054876 FORWARD LENGTH=282	227.93	305.58	252.56	168.47	183.34	138.6
PRUPE_1G323500	V1	U-Box-group-II E3 ubiquitin protein ligase	AT1G71020	Symbols: | ARM repeat superfamily protein | chr1:26790825-26793105 REVERSE LENGTH=628	415.41	483.22	465.69	384.45	306.82	243.84
PRUPE_1G324100	V1	NA		n/a	328.59	352.78	332.74	277.78	259.95	235.39
PRUPE_1G325200	V1	Serine carboxypeptidase-like 50 OS=Arabidopsis thaliana (sp|q9m9q6|scp50_arath 504.0) & Enzyme classification.EC_3 hydrolases.EC_3.4 hydrolase acting on peptide bond (peptidase)(50.3.4 210.0)	AT1G15000	Symbols: scpl50 | serine carboxypeptidase-like 50 | chr1:5168613-5169947 FORWARD LENGTH=444	235.02	208.71	228.08	234.23	168.75	151.48
PRUPE_1G327300	V1	MLP-like protein 328 OS=Arabidopsis thaliana (sp|q9zvf3|ml328_arath 117.0)	AT4G14060	Symbols: | Polyketide cyclase/dehydrase and lipid transport superfamily protein | chr4:8107405-8108158 FORWARD LENGTH=151	69.61	139.78	56.87	58.49	28.07	32.16
PRUPE_1G327500	V1	MLP-like protein 329 OS=Arabidopsis thaliana (sp|q9zvf2|ml329_arath 120.0)	AT4G14060	Symbols: | Polyketide cyclase/dehydrase and lipid transport superfamily protein | chr4:8107405-8108158 FORWARD LENGTH=151	1657.47	899.65	50.48	97.44	16.74	30.54
PRUPE_1G327700	V1	MLP-like protein 328 OS=Arabidopsis thaliana (sp|q9zvf3|ml328_arath 120.0)	AT4G14060	Symbols: | Polyketide cyclase/dehydrase and lipid transport superfamily protein | chr4:8107405-8108158 FORWARD LENGTH=151	141.65	147.59	21.19	28.66	7.44	17.87
PRUPE_1G328000	V1	MLP-like protein 328 OS=Arabidopsis thaliana (sp|q9zvf3|ml328_arath 117.0)	AT4G14060	Symbols: | Polyketide cyclase/dehydrase and lipid transport superfamily protein | chr4:8107405-8108158 FORWARD LENGTH=151	497.37	592.7	22.61	47.67	6.11	20.99
PRUPE_1G328200	V1	MLP-like protein 328 OS=Arabidopsis thaliana (sp|q9zvf3|ml328_arath 123.0)	AT2G01520	Symbols: MLP328 | MLP-like protein 328 | chr2:235992-236881 FORWARD LENGTH=151	73.41	136.84	46.71	16.22	6.86	8.17
PRUPE_1G328800	V1	MLP-like protein 28 OS=Arabidopsis thaliana (sp|q9ssk9|mlp28_arath 196.0)	AT1G70830	Symbols: MLP28 | MLP-like protein 28 | chr1:26710203-26711395 REVERSE LENGTH=201	216.73	229.55	71.37	77.19	14.69	25.51
PRUPE_1G328900	V1	NA	AT1G67500	Symbols: REV3 | recovery protein 3 | chr1:25287707-25296714 REVERSE LENGTH=1916	235.08	388.02	176.22	222.89	115.12	163.51
PRUPE_1G329000	V1	MLP-like protein 28 OS=Arabidopsis thaliana (sp|q9ssk9|mlp28_arath 189.0)	AT1G70830	Symbols: MLP28 | MLP-like protein 28 | chr1:26710203-26711395 REVERSE LENGTH=201	997.36	599.27	104.04	71.36	39.46	38.48
PRUPE_1G330500	V1	Putative cysteine-rich receptor-like protein kinase 35 OS=Arabidopsis thaliana (sp|q9ldq3|crk35_arath 340.0) & Enzyme classification.EC_2 transferases.EC_2.7 transferase transferring phosphorus-containing group(50.2.7 139.5)	AT1G70740	Symbols: | Protein kinase superfamily protein | chr1:26673847-26675687 REVERSE LENGTH=425	537.48	657.55	439.41	409.7	323.14	325.75
PRUPE_1G330600	V1	HMG-Y-related protein A OS=Arabidopsis thaliana (sp|q43386|hmgya_arath 94.7)	AT1G14900	Symbols: HMGA | high mobility group A | chr1:5138665-5139353 REVERSE LENGTH=204	679.68	787.13	694.35	670.24	392.9	387.14
PRUPE_1G330900	V1	pectin methylesterase inhibitor	AT2G01610	Symbols: | Plant invertase/pectin methylesterase inhibitor superfamily protein | chr2:274124-274792 REVERSE LENGTH=222	601.8	381.73	295.9	224.57	306.04	169.92
PRUPE_1G331000	V1	Endoglucanase 8 OS=Arabidopsis thaliana (sp|q9cac1|gun8_arath 491.0)	AT1G70710	Symbols: ATGH9B1, CEL1, GH9B1 | glycosyl hydrolase 9B1 | chr1:26659356-26662962 REVERSE LENGTH=492	160.15	88.2	84.17	78.54	64.67	45.37
PRUPE_1G331900	V1	plasmodesmal protein (PDLP)	AT2G01660	Symbols: PDLP6 | plasmodesmata-located protein 6 | chr2:290973-292496 REVERSE LENGTH=288	438.11	293.2	287.15	187.59	146.37	75.03
PRUPE_1G332000	V1	peroxygenase (CALEOSIN)	AT1G70670	Symbols: | Caleosin-related family protein | chr1:26644830-26645970 FORWARD LENGTH=195	1647.99	1199.93	1598.21	1345.98	1130.22	725.13
PRUPE_1G332600	V1	RNA-dependent RNA polymerase 1 OS=Arabidopsis thaliana (sp|q9lqv2|rdr1_arath 1194.0)	AT1G14790	Symbols: RDR1, ATRDRP1 | RNA-dependent RNA polymerase 1 | chr1:5094317-5097817 REVERSE LENGTH=1107	41.45	108.25	60.95	57.7	19.05	49.2
PRUPE_1G332700	V1	NA	AT1G67920	Symbols: | unknown protein; BEST Arabidopsis thaliana protein match is: unknown protein (TAIR:AT1G24600.1); Has 22 Blast hits to 22 proteins in 5 species: Archae - 0; Bacteria - 0; Metazoa - 0; Fungi - 0; Plants - 22; Viruses - 0; Other Eukaryotes - 0 (source: NCBI BLink). | chr1:25473731-25473934 FORWARD LENGTH=67	118.43	88.61	73.03	63.61	89.66	61.96
PRUPE_1G333400	V1	UDP-3-O-acyl N-acetylglucosamine deacetylase (LpxC)	AT1G24880	Symbols: | UDP-3-O-acyl N-acetylglycosamine deacetylase family protein | chr1:8776028-8783586 FORWARD LENGTH=369	165.88	236.25	152.84	165.55	135.14	181.98
PRUPE_1G333900	V1	phragmoplastin (DRP1)	AT1G14830	Symbols: ADL1C, ADL5, DRP1C, DL1C | DYNAMIN-like 1C | chr1:5107699-5111470 REVERSE LENGTH=614	176.34	157.51	235.72	165.92	181.6	118.56
PRUPE_1G334600	V1	RNA-dependent RNA polymerase 1 OS=Arabidopsis thaliana (sp|q9lqv2|rdr1_arath 1417.0)	AT1G14790	Symbols: RDR1, ATRDRP1 | RNA-dependent RNA polymerase 1 | chr1:5094317-5097817 REVERSE LENGTH=1107	2255.07	1948.54	1320.42	1066.29	788.81	560.04
PRUPE_1G335800	V1	transcription factor (PLATZ)	AT2G01818	Symbols: | PLATZ transcription factor family protein | chr2:353552-355370 REVERSE LENGTH=222	94.84	68.45	52.96	52.16	61.3	49.04
PRUPE_1G336000	V1	G-type lectin S-receptor-like serine/threonine-protein kinase At1g34300 OS=Arabidopsis thaliana (sp|q9xid3|y1343_arath 363.0) & Enzyme classification.EC_2 transferases.EC_2.7 transferase transferring phosphorus-containing group(50.2.7 107.8)	AT1G34300	Symbols: | lectin protein kinase family protein | chr1:12503450-12505939 FORWARD LENGTH=829	778.49	828.56	442	476.17	374.85	327.94
PRUPE_1G336200	V1	U-Box-group-III E3 ubiquitin protein ligase	AT5G37490	Symbols: | ARM repeat superfamily protein | chr5:14887744-14889051 FORWARD LENGTH=435	145.6	155.59	49.69	59.08	15.42	31.65
PRUPE_1G336300	V1	protein kinase (LRR-IX)	AT1G66150	Symbols: TMK1 | transmembrane kinase 1 | chr1:24631503-24634415 FORWARD LENGTH=942	517.96	462.61	236.2	287.55	236.14	258.24
PRUPE_1G336500	V1	C2H2 zinc finger transcription factor	AT1G66140	Symbols: ZFP4 | zinc finger protein 4 | chr1:24620063-24620845 REVERSE LENGTH=260	608.92	258.43	167.34	236.22	515.18	467.59
PRUPE_1G336600	V1	transcriptional co-regulator (Oberon)	AT1G14740	Symbols: | Protein of unknown function (DUF1423) | chr1:5075450-5077732 REVERSE LENGTH=733	1471.24	1495.79	972.29	966.65	858.6	914.38
PRUPE_1G337000	V1	Probable xyloglucan endotransglucosylase/hydrolase protein 28 OS=Arabidopsis thaliana (sp|q38909|xth28_arath 461.0) & Enzyme classification.EC_2 transferases.EC_2.4 glycosyltransferase(50.2.4 212.3)	AT1G14720	Symbols: XTR2, EXGT-A2, ATXTH28, XTH28 | xyloglucan endotransglucosylase/hydrolase 28 | chr1:5066806-5068466 REVERSE LENGTH=332	2003.19	2216.09	1625.65	1471.18	1648.97	1422.16
PRUPE_1G337600	V1	Purple acid phosphatase 3 OS=Arabidopsis thaliana (sp|q8h129|ppa3_arath 442.0)	AT1G14700	Symbols: PAP3, ATPAP3 | purple acid phosphatase 3 | chr1:5058680-5060988 FORWARD LENGTH=366	218.18	314.89	295.35	171.54	117.62	73.81
PRUPE_1G339000	V1	D-galacturonate reductase OS=Fragaria ananassa (sp|o49133|galur_fraan 488.0) & Enzyme classification.EC_1 oxidoreductases.EC_1.1 oxidoreductase acting on CH-OH group of donor(50.1.1 183.3)	AT1G59960	Symbols: | NAD(P)-linked oxidoreductase superfamily protein | chr1:22071410-22073067 REVERSE LENGTH=326	618.73	893.84	573.96	269.58	295.91	143.06
PRUPE_1G339600	V1	NA	AT1G14630	Symbols: | unknown protein; BEST Arabidopsis thaliana protein match is: unknown protein (TAIR:AT2G01990.1); Has 125 Blast hits to 123 proteins in 14 species: Archae - 0; Bacteria - 0; Metazoa - 0; Fungi - 0; Plants - 125; Viruses - 0; Other Eukaryotes - 0 (source: NCBI BLink). | chr1:5019995-5021445 FORWARD LENGTH=226	306.5	373.11	373.53	313.82	288.56	234.73
PRUPE_1G340100	V1	anion transporter (NRT1/PTR)	AT2G02040	Symbols: ATPTR2-B, NTR1, PTR2-B, PTR2, ATPTR2 | peptide transporter 2 | chr2:487542-489707 FORWARD LENGTH=585	123.67	102.77	79.74	64.04	68.45	50.61
PRUPE_1G341100	V1	C2H2 zinc finger transcription factor	AT2G02070	Symbols: AtIDD5, IDD5 | indeterminate(ID)-domain 5 | chr2:505523-509154 FORWARD LENGTH=602	781.73	845.55	949.49	689.6	599.69	580.67
PRUPE_1G342300	V1	Probable helicase MAGATAMA 3 OS=Arabidopsis thaliana (sp|b6sfa4|maa3_arath 165.0)	AT1G65810	Symbols: | P-loop containing nucleoside triphosphate hydrolases superfamily protein | chr1:24477043-24480728 REVERSE LENGTH=1050	91.22	91.48	53.96	70.07	56.88	54.74
PRUPE_1G343000	V1	myo-inositol oxygenase	AT1G14520	Symbols: MIOX1 | myo-inositol oxygenase 1 | chr1:4968376-4969954 REVERSE LENGTH=311	66.79	104.66	44.99	60.1	23.43	52.84
PRUPE_1G343100	V1	Aldo-keto reductase family 4 member C10 OS=Arabidopsis thaliana (sp|q84tf0|akrca_arath 246.0) & Enzyme classification.EC_1 oxidoreductases.EC_1.1 oxidoreductase acting on CH-OH group of donor(50.1.1 243.5)	AT2G37790	Symbols: | NAD(P)-linked oxidoreductase superfamily protein | chr2:15838838-15840752 FORWARD LENGTH=314	920.04	1097.3	781.85	640.7	420.2	403.41
PRUPE_1G343200	V1	pythosulfokine peptide receptor (PSKR)	AT2G02220	Symbols: ATPSKR1, PSKR1 | phytosulfokin receptor 1 | chr2:584098-587124 REVERSE LENGTH=1008	437.4	343.02	306.5	307.84	308.63	271.74
PRUPE_1G343300	V1	pythosulfokine peptide receptor (PSKR)	AT2G02220	Symbols: ATPSKR1, PSKR1 | phytosulfokin receptor 1 | chr2:584098-587124 REVERSE LENGTH=1008	78	161.33	40.4	45.28	20.16	46.16
PRUPE_1G343400	V1	NA	AT3G11920	Symbols: | glutaredoxin-related | chr3:3772311-3774887 FORWARD LENGTH=630	158.11	172.59	121.81	118.73	94.54	101.4
PRUPE_1G343600	V1	protein kinase (LRR-III)	AT1G10850	Symbols: | Leucine-rich repeat protein kinase family protein | chr1:3612228-3614343 FORWARD LENGTH=663	428.3	674.5	619.38	527.51	311	364.23
PRUPE_1G344800	V1	UPF0496 protein 4 OS=Oryza sativa subsp. japonica (sp|q337c0|u496d_orysj 99.4)	AT1G01550	Symbols: BPS1 | Protein of unknown function (DUF793) | chr1:200526-201575 FORWARD LENGTH=349	454.14	790.72	413.17	374.83	173.81	270.63
PRUPE_1G345200	V1	NA	AT3G19830	Symbols: NTMC2TYPE5.2, NTMC2T5.2 | Calcium-dependent lipid-binding (CaLB domain) family protein | chr3:6886338-6889974 REVERSE LENGTH=693	1944.15	1728.58	639.69	712.59	412.96	460.4
PRUPE_1G345900	V1	alanine-tRNA ligase	AT1G50200	Symbols: ALATS, ACD | Alanyl-tRNA synthetase | chr1:18591429-18598311 REVERSE LENGTH=1003	2482.65	2239.35	1761.84	1969.97	1857.06	1700.17
PRUPE_1G346500	V1	4-hydroxybenzoatepolyprenyl diphosphate transferase (COQ2)	AT4G23660	Symbols: AtPPT1, PPT1 | polyprenyltransferase 1 | chr4:12328086-12331359 REVERSE LENGTH=407	1408.24	1260.9	998.67	978.32	846.13	889.19
PRUPE_1G346600	V1	cytosolic glutamine synthetase (GLN1)	AT5G16570	Symbols: GLN1;4 | glutamine synthetase 1;4 | chr5:5421898-5424523 REVERSE LENGTH=356	1182.75	1145.32	1010.15	1055.26	785.29	722.86
PRUPE_1G347600	V1	NA	AT5G08240	Symbols: | unknown protein; BEST Arabidopsis thaliana protein match is: unknown protein (TAIR:AT5G23160.1); Has 69 Blast hits to 69 proteins in 10 species: Archae - 0; Bacteria - 1; Metazoa - 0; Fungi - 0; Plants - 68; Viruses - 0; Other Eukaryotes - 0 (source: NCBI BLink). | chr5:2651382-2652336 REVERSE LENGTH=258	102.94	145.15	73.44	72.16	35.83	41.72
PRUPE_1G348000	V1	Cytochrome P450 86B1 OS=Arabidopsis thaliana (sp|q9fmy1|c86b1_arath 780.0) & Enzyme classification.EC_1 oxidoreductases.EC_1.14 oxidoreductase acting on paired donor with incorporation or reduction of molecular oxygen(50.1.13 98.1)	AT5G23190	Symbols: CYP86B1 | cytochrome P450, family 86, subfamily B, polypeptide 1 | chr5:7803478-7805659 REVERSE LENGTH=559	1466.55	1965.65	1594.43	1137.49	565.12	319.94
PRUPE_1G350700	V1	DNA bending architectural protein (HMG-B)	AT5G23420	Symbols: HMGB6 | high-mobility group box 6 | chr5:7888712-7890111 REVERSE LENGTH=241	245.22	294.34	247.87	281.23	66.59	83.17
PRUPE_1G350900	V1	NA	AT3G19990	Symbols: | unknown protein; INVOLVED IN: biological_process unknown; LOCATED IN: chloroplast stroma, chloroplast; EXPRESSED IN: 23 plant structures; EXPRESSED DURING: 13 growth stages; Has 118 Blast hits to 118 proteins in 41 species: Archae - 0; Bacteria - 42; Metazoa - 0; Fungi - 0; Plants - 56; Viruses - 0; Other Eukaryotes - 20 (source: NCBI BLink). | chr3:6965671-6967102 FORWARD LENGTH=425	2164.23	1404.44	1148.77	1354.04	2091.61	1934.91
PRUPE_1G351600	V1	disulfide carrier protein (MIA40)	AT5G23395	Symbols: MIA40 | Cox19-like CHCH family protein | chr5:7874848-7876091 REVERSE LENGTH=162	1334.53	1523.63	1019.92	1255.06	981.05	1199.22
PRUPE_1G354100	V1	Flavanone 3-dioxygenase 2 OS=Oryza sativa subsp. japonica (sp|q8w2x5|fl3h2_orysj 253.0) & Enzyme classification.EC_1 oxidoreductases.EC_1.14 oxidoreductase acting on paired donor with incorporation or reduction of molecular oxygen(50.1.13 148.3)	AT5G24530	Symbols: DMR6 | 2-oxoglutarate (2OG) and Fe(II)-dependent oxygenase superfamily protein | chr5:8378964-8383154 FORWARD LENGTH=341	406.03	621.95	310.69	258.79	166.69	225.88
PRUPE_1G354300	V1	NA	AT5G42330	Symbols: | unknown protein; Has 35333 Blast hits to 34131 proteins in 2444 species: Archae - 798; Bacteria - 22429; Metazoa - 974; Fungi - 991; Plants - 531; Viruses - 0; Other Eukaryotes - 9610 (source: NCBI BLink). | chr5:16926672-16927370 FORWARD LENGTH=205	62.03	86.47	76.68	66.24	32.3	39.82
PRUPE_1G355900	V1	OPC-8CoA synthetase (ACS)	AT1G20510	Symbols: OPCL1 | OPC-8:0 CoA ligase1 | chr1:7103645-7105856 REVERSE LENGTH=546	803.32	697.27	461.52	456.71	318.07	348.22
PRUPE_1G356700	V1	Alcohol dehydrogenase-like 7 OS=Arabidopsis thaliana (sp|q9fh04|adhl7_arath 585.0)	AT5G42250	Symbols: | Zinc-binding alcohol dehydrogenase family protein | chr5:16894087-16897450 FORWARD LENGTH=390	89.3	198.99	153.56	99.37	51.46	75.25
PRUPE_1G357100	V1	L-ascorbate oxidase homolog OS=Brassica napus (sp|q00624|asol_brana 566.0) & Enzyme classification.EC_1 oxidoreductases.EC_1.10 oxidoreductase acting on diphenol or related substance as donor(50.1.10 130.2)	AT1G76160	Symbols: sks5 | SKU5 similar 5 | chr1:28578211-28581020 REVERSE LENGTH=541	5298.95	10136.9	11198.2	8264.84	5198.78	5244.01
PRUPE_1G358300	V1	DNA bending architectural protein (HMG-B)	AT1G76110	Symbols: | HMG (high mobility group) box protein with ARID/BRIGHT DNA-binding domain | chr1:28555287-28557465 REVERSE LENGTH=338	48.2	115.75	55.08	64.09	50.87	84.45
PRUPE_1G359000	V1	phospholipase D (PLD-delta)	AT4G35790	Symbols: ATPLDDELTA, PLDDELTA | phospholipase D delta | chr4:16955774-16959875 REVERSE LENGTH=857	252.61	306.62	222.71	189.55	152.46	122.96
PRUPE_1G359100	V1	metal chelator transporter (TCR)	AT2G16990	Symbols: | Major facilitator superfamily protein | chr2:7383194-7387783 FORWARD LENGTH=456	123.75	185.66	175.52	102.27	139.55	131.2
PRUPE_1G359900	V1	prolyl hydroxylase	AT1G20270	Symbols: | 2-oxoglutarate (2OG) and Fe(II)-dependent oxygenase superfamily protein | chr1:7021383-7022923 REVERSE LENGTH=287	336.36	885.91	306.5	445.88	215.16	579.05
PRUPE_1G360100	V1	protein kinase (CDPK)	AT1G76040	Symbols: CPK29 | calcium-dependent protein kinase 29 | chr1:28537743-28540448 FORWARD LENGTH=561	1458.89	1513.53	657.3	779.42	545.72	550.38
PRUPE_1G360200	V1	nucleoredoxin	AT1G60420	Symbols: | DC1 domain-containing protein | chr1:22261978-22264243 FORWARD LENGTH=578	1858.7	1310.36	1485.19	1393.77	1121.66	828.82
PRUPE_1G360900	V1	Probable cinnamyl alcohol dehydrogenase 6 OS=Oryza sativa subsp. japonica (sp|q7xwu3|cadh6_orysj 367.0) & Enzyme classification.EC_1 oxidoreductases.EC_1.1 oxidoreductase acting on CH-OH group of donor(50.1.1 362.2)	AT4G39330	Symbols: ATCAD9, CAD9 | cinnamyl alcohol dehydrogenase 9 | chr4:18291268-18292772 FORWARD LENGTH=360	108.43	114.78	85.55	52.98	24.58	16.92
PRUPE_1G361900	V1	GDSL esterase/lipase At5g42170 OS=Arabidopsis thaliana (sp|q9fhw9|gdl90_arath 210.0)	AT1G75900	Symbols: | GDSL-like Lipase/Acylhydrolase superfamily protein | chr1:28499179-28500943 FORWARD LENGTH=364	97.86	58.49	83.25	38.41	62.18	28.9
PRUPE_1G363000	V1	subfamily ABCB transporter	AT1G27940	Symbols: PGP13 | P-glycoprotein 13 | chr1:9733597-9738129 REVERSE LENGTH=1245	408.23	570.07	570.43	284.26	227.39	164.5
PRUPE_1G363300	V1	protein kinase (LRR-XI)	AT1G75820	Symbols: CLV1, FAS3, FLO5, ATCLV1 | Leucine-rich receptor-like protein kinase family protein | chr1:28463631-28466652 REVERSE LENGTH=980	167.61	283.69	250.32	192.13	180.48	193.5
PRUPE_1G364300	V1	NA	AT4G24175	Symbols: | unknown protein; CONTAINS InterPro DOMAIN/s: Uncharacterised protein family UPF0307 (InterPro:IPR006839); Has 30201 Blast hits to 17322 proteins in 780 species: Archae - 12; Bacteria - 1396; Metazoa - 17338; Fungi - 3422; Plants - 5037; Viruses - 0; Other Eukaryotes - 2996 (source: NCBI BLink). | chr4:12547018-12548810 FORWARD LENGTH=306	302.16	403.85	321.96	293.2	262.27	306.17
PRUPE_1G364400	V1	NA	AT2G17880	Symbols: | Chaperone DnaJ-domain superfamily protein | chr2:7767176-7767658 REVERSE LENGTH=160	5277.27	3823.94	2748.61	3905.7	2070.18	2622.48
PRUPE_1G364500	V1	Protein PSK SIMULATOR 2 OS=Arabidopsis thaliana (sp|q9sa91|psi2_arath 547.0)	AT1G30755	Symbols: | Protein of unknown function (DUF668) | chr1:10905991-10908773 REVERSE LENGTH=615	1709.31	1901.39	855.7	865.46	467.9	579.27
PRUPE_1G366000	V1	hexokinase	AT1G47840	Symbols: HXK3 | hexokinase 3 | chr1:17616243-17618859 REVERSE LENGTH=493	468.3	627.72	520.95	489.83	375.65	391.28
PRUPE_1G367400	V1	Endoglucanase 2 OS=Arabidopsis thaliana (sp|q9fxi9|gun2_arath 670.0)	AT1G19940	Symbols: AtGH9B5, GH9B5 | glycosyl hydrolase 9B5 | chr1:6918323-6920268 REVERSE LENGTH=515	2993.76	2926.16	3137.42	2447.45	1979.65	1454.55
PRUPE_1G367800	V1	Auxin-responsive protein SAUR50 OS=Arabidopsis thaliana (sp|o65695|sau50_arath 167.0)	AT1G75580	Symbols: | SAUR-like auxin-responsive protein family | chr1:28377530-28377856 FORWARD LENGTH=108	152.86	195.47	140.83	108.05	75.11	87.24
PRUPE_1G368600	V1	subunit e of ATP synthase membrane MF0 subcomplex	AT3G01130	Symbols: | unknown protein; FUNCTIONS IN: molecular_function unknown; INVOLVED IN: biological_process unknown; EXPRESSED IN: male gametophyte, pollen tube; EXPRESSED DURING: M germinated pollen stage; BEST Arabidopsis thaliana protein match is: unknown protein (TAIR:AT5G15320.1); Has 64 Blast hits to 64 proteins in 11 species: Archae - 0; Bacteria - 0; Metazoa - 0; Fungi - 0; Plants - 64; Viruses…	431.78	549.6	432.79	426.18	322.92	406.63
PRUPE_1G369500	V1	NA	AT1G30845	Symbols: | unknown protein; Has 120 Blast hits to 120 proteins in 67 species: Archae - 0; Bacteria - 0; Metazoa - 35; Fungi - 37; Plants - 23; Viruses - 0; Other Eukaryotes - 25 (source: NCBI BLink). | chr1:10979856-10980427 FORWARD LENGTH=118	427.34	356.67	242.43	273.05	262.57	258.12
PRUPE_1G369800	V1	rhamnogalacturonan-I galactose oxidase (RUBY)	AT1G75620	Symbols: | glyoxal oxidase-related protein | chr1:28394951-28396594 REVERSE LENGTH=547	745.23	457.9	347.99	230.98	191.05	54.45
PRUPE_1G370600	V1	Uncharacterized TPR repeat-containing protein At1g05150 OS=Arabidopsis thaliana (sp|o23052|y1515_arath 1249.0)	AT1G05150	Symbols: | Calcium-binding tetratricopeptide family protein | chr1:1484280-1486706 REVERSE LENGTH=808	547.94	451.47	437.81	434.73	427.94	363.29
PRUPE_1G371000	V1	VPS23-interacting protein (SH3P2)	AT4G34660	Symbols: | SH3 domain-containing protein | chr4:16545595-16548294 REVERSE LENGTH=368	573.35	673.8	494.7	470.56	425.42	441.9
PRUPE_1G371200	V1	NA	AT3G54350	Symbols: emb1967 | Forkhead-associated (FHA) domain-containing protein | chr3:20122298-20126031 REVERSE LENGTH=702	249.5	223.21	143.87	198.77	157.04	191.21
PRUPE_1G371500	V1	transcription factor (SRS)	AT1G75520	Symbols: SRS5 | SHI-related sequence 5 | chr1:28351779-28353179 REVERSE LENGTH=346	1045.31	838.75	1008.79	984.26	927.19	643.46
PRUPE_1G371800	V1	solute transporter (UmamiT)	AT1G75500	Symbols: WAT1 | Walls Are Thin 1 | chr1:28338282-28340091 REVERSE LENGTH=389	1283.83	552.23	631.03	863.66	1056.66	1115.41
PRUPE_1G372700	V1	H-type thioredoxin	AT3G51030	Symbols: ATTRX1, ATTRX H1, TRX1 | thioredoxin H-type 1 | chr3:18951123-18951955 REVERSE LENGTH=114	17863.7	20918	21966.7	17602.2	14779.5	12482.9
PRUPE_1G373000	V1	H-type thioredoxin	AT3G51030	Symbols: ATTRX1, ATTRX H1, TRX1 | thioredoxin H-type 1 | chr3:18951123-18951955 REVERSE LENGTH=114	704.65	1746.98	1452.3	699.08	814.32	835.91
PRUPE_1G373100	V1	H-type thioredoxin	AT3G51030	Symbols: ATTRX1, ATTRX H1, TRX1 | thioredoxin H-type 1 | chr3:18951123-18951955 REVERSE LENGTH=114	626.41	1503.02	1046.81	421.36	457.38	457.04
PRUPE_1G373300	V1	cytokinin dehydrogenase (CKX)	AT1G75450	Symbols: CKX5, ATCKX5, ATCKX6 | cytokinin oxidase 5 | chr1:28315248-28318064 REVERSE LENGTH=540	349	423.9	392.39	312.24	266.53	232.33
PRUPE_1G373500	V1	ubiquitin-conjugating E2 protein	AT5G42990	Symbols: UBC18 | ubiquitin-conjugating enzyme 18 | chr5:17244206-17245904 REVERSE LENGTH=161	1152.28	1220.59	728.08	796.9	870.82	904.84
PRUPE_1G374400	V1	transcription factor (bZIP)	AT1G75390	Symbols: AtbZIP44, bZIP44 | basic leucine-zipper 44 | chr1:28292224-28292745 FORWARD LENGTH=173	1745.62	1401.58	1057.06	1082.45	530.7	459.07
PRUPE_1G374800	V1	Alcohol acyltransferase 9 OS=Actinidia eriantha (sp|a0a068bif1|at9_acter 248.0) & Enzyme classification.EC_2 transferases.EC_2.3 acyltransferase(50.2.3 28.3)	AT1G27620	Symbols: | HXXXD-type acyl-transferase family protein | chr1:9608444-9610432 FORWARD LENGTH=442	120.4	97.65	93.76	65.85	57.42	37.1
PRUPE_1G375200	V1	Phosphatidylinositol/phosphatidylcholine transfer protein SFH8 OS=Arabidopsis thaliana (sp|f4ihj0|sfh8_arath 807.0)	AT2G21520	Symbols: | Sec14p-like phosphatidylinositol transfer family protein | chr2:9215956-9218953 FORWARD LENGTH=633	1992.7	2353.83	1772.01	1778.7	1476.46	1844.37
PRUPE_1G375500	V1	NA		n/a	243.53	287.29	345.2	210.64	241.67	173.97
PRUPE_1G375800	V1	Probable jasmonic acid carboxyl methyltransferase 2 OS=Theobroma cacao (sp|a0a061fbw2|jmt2_thecc 272.0) & Enzyme classification.EC_2 transferases.EC_2.1 transferase transferring one-carbon group(50.2.1 180.8)	AT1G19640	Symbols: JMT | jasmonic acid carboxyl methyltransferase | chr1:6789166-6791708 REVERSE LENGTH=389	64.27	114.35	19.95	17.84	11.59	17.06
PRUPE_1G376400	V1	dihydroflavonol 4-reductase	AT5G42800	Symbols: DFR, TT3, M318 | dihydroflavonol 4-reductase | chr5:17164296-17165864 REVERSE LENGTH=382	5617.54	5466.16	6813.36	5024.8	3493.62	2472.21
PRUPE_1G377300	V1	Enzyme classification.EC_1 oxidoreductases.EC_1.3 oxidoreductase acting on CH-CH group of donor(50.1.3 601.9) & Phenylcoumaran benzylic ether reductase Betv6 OS=Betula pendula (sp|q9fuw6|betv6_betpn 521.0)	AT4G39230	Symbols: | NmrA-like negative transcriptional regulator family protein | chr4:18266024-18267604 REVERSE LENGTH=308	898.68	781.18	479.61	269.27	137.31	73.03
PRUPE_1G380600	V1	deoxyuridine triphosphatase (DUT)	AT3G46940	Symbols: DUT1 | DUTP-PYROPHOSPHATASE-LIKE 1 | chr3:17288367-17288867 REVERSE LENGTH=166	357.05	539.13	396.01	335.6	233.95	272.14
PRUPE_1G380800	V1	NA	AT4G36660	Symbols: | Protein of unknown function (DUF1195) | chr4:17285953-17287281 REVERSE LENGTH=179	3105.53	2752.87	2265.44	2201.71	2085.51	1976.02
PRUPE_1G381200	V1	NA	AT3G56870	Symbols: | unknown protein; Has 204 Blast hits to 201 proteins in 58 species: Archae - 0; Bacteria - 10; Metazoa - 72; Fungi - 8; Plants - 41; Viruses - 0; Other Eukaryotes - 73 (source: NCBI BLink). | chr3:21053077-21055518 FORWARD LENGTH=700	64.47	98.54	99.14	65.47	51.77	55.93
PRUPE_1G383200	V1	transcription factor (NAC)	AT1G65910	Symbols: anac028, NAC028 | NAC domain containing protein 28 | chr1:24520933-24524108 REVERSE LENGTH=631	964.56	830.38	542.3	674.77	428.51	503.34
PRUPE_1G383300	V1	associated component AFR of histone deacetylase machineries	AT1G19330	Symbols: | unknown protein; FUNCTIONS IN: molecular_function unknown; INVOLVED IN: biological_process unknown; LOCATED IN: cellular_component unknown; EXPRESSED IN: 22 plant structures; EXPRESSED DURING: 13 growth stages; BEST Arabidopsis thaliana protein match is: unknown protein (TAIR:AT1G75060.1); Has 145 Blast hits to 145 proteins in 43 species: Archae - 0; Bacteria - 0; Metazoa - 40; Fungi -…	1549.35	1593.63	1113.38	1068.51	814.85	802.5
PRUPE_1G383900	V1	fatty acid elongation condensing enzyme (ELO)	AT4G36830	Symbols: HOS3-1 | GNS1/SUR4 membrane protein family | chr4:17349511-17350380 FORWARD LENGTH=289	1100.33	742.31	404.56	420.93	301.82	312.93
PRUPE_1G384900	V1	RBR-Ariadne-class E3 ubiquitin ligase	AT2G16090	Symbols: ARI2, ATARI2 | RING/U-box superfamily protein | chr2:6987367-6989822 REVERSE LENGTH=593	412.16	485.01	276.15	371.42	354.19	481.21
PRUPE_1G385800	V1	RBR-Ariadne-class E3 ubiquitin ligase	AT1G65430	Symbols: ARI8, ATARI8 | IBR domain-containing protein | chr1:24301165-24306159 REVERSE LENGTH=567	328.37	278.47	176.2	220.38	173.52	166.67
PRUPE_1G385900	V1	NA	AT4G19390	Symbols: | Uncharacterised protein family (UPF0114) | chr4:10574903-10576355 REVERSE LENGTH=273	186.83	113.08	64.38	89.91	50.32	58.05
PRUPE_1G388000	V1	B3 domain-containing protein Os01g0723500 OS=Oryza sativa subsp. japonica (sp|q8s2e6|y1235_orysj 86.7)	AT4G31640	Symbols: | transcriptional factor B3 family protein | chr4:15328357-15329658 FORWARD LENGTH=352	328.83	538.01	167.01	157.49	69.64	67.53
PRUPE_1G388400	V1	Molybdenum cofactor sulfurase OS=Solanum lycopersicum (sp|q8lgm7|mocos_sollc 87.4)	AT2G23520	Symbols: | Pyridoxal phosphate (PLP)-dependent transferases superfamily protein | chr2:10014256-10016943 REVERSE LENGTH=895	400.99	357.48	325.45	296.47	309.25	274.32
PRUPE_1G388900	V1	plastidic signal peptidase (PLSP/TPP)	AT1G06870	Symbols: | Peptidase S24/S26A/S26B/S26C family protein | chr1:2108832-2110642 FORWARD LENGTH=367	2402.04	2360.39	2315.34	2034.96	1965.6	1651.9
PRUPE_1G389500	V1	regulatory protein (ADR) of TNL-mediated effector-triggered immunity	AT4G33300	Symbols: ADR1-L1 | ADR1-like 1 | chr4:16051162-16054005 REVERSE LENGTH=816	2511.2	1743.97	742.3	979.07	703.01	586.19
PRUPE_1G389600	V1	ssDNA-binding protein (OSB)	AT1G47720	Symbols: OSB1 | Primosome PriB/single-strand DNA-binding | chr1:17561514-17562859 REVERSE LENGTH=261	109.17	138.89	80.56	88.41	103.13	121.96
PRUPE_1G389800	V1	protein kinase (MAP3K-MEKK)	AT5G66850	Symbols: MAPKKK5 | mitogen-activated protein kinase kinase kinase 5 | chr5:26695965-26699159 REVERSE LENGTH=716	1579.7	1642.23	940.12	950.48	727.1	738.8
PRUPE_1G390500	V1	aspartate aminotransferase	AT4G31990	Symbols: ASP5, AAT3, ATAAT1 | aspartate aminotransferase 5 | chr4:15471074-15473521 REVERSE LENGTH=453	2072.58	1758.73	1964.45	1668.67	1674.88	1395.51
PRUPE_1G390800	V1	transcription factor (ERF)	AT5G25190	Symbols: | Integrase-type DNA-binding superfamily protein | chr5:8707007-8707655 REVERSE LENGTH=181	831.02	938.46	569.56	477.06	529.2	485.87
PRUPE_1G390900	V1	NA	AT5G11000	Symbols: | Plant protein of unknown function (DUF868) | chr5:3479166-3480335 REVERSE LENGTH=389	1983.41	2222.39	1808.26	1493.86	1133.91	1132.23
PRUPE_1G391000	V1	peptidase (PPPDE)	AT5G25170	Symbols: | PPPDE putative thiol peptidase family protein | chr5:8693257-8694438 FORWARD LENGTH=218	1263.21	1469.28	1228.26	1092.29	889.48	943.92
PRUPE_1G391500	V1	brassinosteroid acyltransferase (PIZZA)	AT4G31910	Symbols: | HXXXD-type acyl-transferase family protein | chr4:15441125-15443696 FORWARD LENGTH=458	158.79	194.33	62.06	59.67	41.98	50.63
PRUPE_1G391900	V1	Probable CCR4-associated factor 1 homolog 7 OS=Arabidopsis thaliana (sp|q9skz2|caf1g_arath 404.0)	AT2G32070	Symbols: | Polynucleotidyl transferase, ribonuclease H-like superfamily protein | chr2:13640829-13641656 REVERSE LENGTH=275	2677.33	2336.48	2150	1954.74	1976.11	1659.73
PRUPE_1G393000	V1	transcription factor (WRKY)	AT4G31800	Symbols: WRKY18, ATWRKY18 | WRKY DNA-binding protein 18 | chr4:15383296-15384812 FORWARD LENGTH=310	3251.63	2409.73	1574.88	1474.32	694.68	593.37
PRUPE_1G393300	V1	polarity scaffold protein (POLAR) of asymmetric cell division	AT5G10890	Symbols: | myosin heavy chain-related | chr5:3434030-3435067 REVERSE LENGTH=295	590.29	1005.56	835.47	815.16	667.31	886.2
PRUPE_1G393400	V1	chorismate mutase	AT5G10870	Symbols: ATCM2, CM2 | chorismate mutase 2 | chr5:3430691-3432272 REVERSE LENGTH=265	2763.06	2095.64	730.55	625.76	273.87	230.17
PRUPE_1G393900	V1	Transmembrane 9 superfamily member 8 OS=Arabidopsis thaliana (sp|f4kib2|tmn8_arath 1033.0)	AT5G10840	Symbols: | Endomembrane protein 70 protein family | chr5:3424910-3427797 REVERSE LENGTH=648	6162.75	6230.49	7443.26	6325.84	5788.21	4778.82
PRUPE_1G394200	V1	Early nodulin-like protein 1 OS=Arabidopsis thaliana (sp|q9sk27|enl1_arath 170.0)	AT4G31840	Symbols: ENODL15, AtENODL15 | early nodulin-like protein 15 | chr4:15401798-15402426 FORWARD LENGTH=177	774.07	764	634.07	572.93	230.07	199.23
PRUPE_1G395200	V1	glutathione peroxidase	AT2G25080	Symbols: ATGPX1, GPX1 | glutathione peroxidase 1 | chr2:10668134-10669828 FORWARD LENGTH=236	2520.87	2281.84	1891.37	1984.85	1666.79	1891.56
PRUPE_1G396100	V1	Cyt-P450 hydroxylase scaffold protein (MSBP)	AT2G24940	Symbols: AtMAPR2, MAPR2 | membrane-associated progesterone binding protein 2 | chr2:10609447-10609749 FORWARD LENGTH=100	4558.96	4326.28	4164.26	3759.05	3006.73	2960.08
PRUPE_1G396700	V1	regulatory protein (EIJ1) of effector-triggered immunity (ETI) network	AT2G24860	Symbols: | DnaJ/Hsp40 cysteine-rich domain superfamily protein | chr2:10587118-10588240 REVERSE LENGTH=144	245.51	327.06	189.1	179.97	136.19	171.81
PRUPE_1G397400	V1	Peroxidase 18 OS=Arabidopsis thaliana (sp|q9sk52|per18_arath 421.0)	AT2G24800	Symbols: | Peroxidase superfamily protein | chr2:10571255-10572570 REVERSE LENGTH=329	565.58	833.33	546.48	364.45	352.78	367.93
PRUPE_1G397700	V1	Pepsin-type protease	AT5G10770	Symbols: | Eukaryotic aspartyl protease family protein | chr5:3403331-3405331 REVERSE LENGTH=474	2172.51	1528.94	2150.73	2020.47	1506.27	917.11
PRUPE_1G399700	V1	ligand-gated cation channel (GLR)	AT2G29110	Symbols: ATGLR2.8, GLR2.8 | glutamate receptor 2.8 | chr2:12506880-12510552 REVERSE LENGTH=947	123.32	120.43	103.71	92.13	66.07	58.28
PRUPE_1G400000	V1	ligand-gated cation channel (GLR)	AT2G29120	Symbols: ATGLR2.7, GLR2.7 | glutamate receptor 2.7 | chr2:12511479-12515893 REVERSE LENGTH=952	173.11	199.57	163.04	137.2	147.74	134.26
PRUPE_1G401100	V1	F-box only protein 13 OS=Arabidopsis thaliana (sp|q9smz3|fbx13_arath 394.0)	AT4G33160	Symbols: | F-box family protein | chr4:15994160-15995533 FORWARD LENGTH=457	161.85	181.74	151.99	142.56	133.56	116.2
PRUPE_1G401500	V1	3-ketoacyl-CoA synthase (KCS)	AT2G26250	Symbols: FDH, KCS10 | 3-ketoacyl-CoA synthase 10 | chr2:11170799-11173059 REVERSE LENGTH=550	3471.69	6542.15	6005.03	3394.59	2763.31	2706.45
PRUPE_1G402700	V1	receptor-like protein kinase (RLCK-VIIa)	AT2G05940	Symbols: | Protein kinase superfamily protein | chr2:2287514-2289270 REVERSE LENGTH=462	37.91	90.36	44.37	33.65	20.53	20.62
PRUPE_1G403000	V1	NA	AT4G33180	Symbols: | alpha/beta-Hydrolases superfamily protein | chr4:16000282-16002055 FORWARD LENGTH=307	353.86	338.94	426.42	297.5	329.25	183.87
PRUPE_1G403100	V1	canonical component alpha of heterotrimeric G-protein complex	AT2G26300	Symbols: GPA1, GP ALPHA 1, ATGPA1 | G protein alpha subunit 1 | chr2:11198087-11200822 FORWARD LENGTH=383	420.64	467.16	355.58	351.29	268.31	289.95
PRUPE_1G404000	V1	NA	AT1G02180	Symbols: | ferredoxin-related | chr1:413619-414505 REVERSE LENGTH=226	396.44	519.33	675.28	467.94	362.92	287.31
PRUPE_1G404300	V1	cytokinin dehydrogenase (CKX)	AT5G21482	Symbols: CKX7, ATCKX5 | cytokinin oxidase 7 | chr5:7226842-7230052 FORWARD LENGTH=524	209.18	219.82	321.18	236.81	160.36	154.57
PRUPE_1G404900	V1	Cytochrome P450 CYP72A219 OS=Panax ginseng (sp|h2dh21|c7a29_pangi 237.0) & Enzyme classification.EC_1 oxidoreductases.EC_1.14 oxidoreductase acting on paired donor with incorporation or reduction of molecular oxygen(50.1.13 76.3)	AT3G14690	Symbols: CYP72A15 | cytochrome P450, family 72, subfamily A, polypeptide 15 | chr3:4937410-4939310 FORWARD LENGTH=512	240.85	451.31	147.83	190.45	107.59	181.99
PRUPE_1G405200	V1	transcription factor (MYB)	AT1G22640	Symbols: ATMYB3, MYB3 | myb domain protein 3 | chr1:8006289-8007219 FORWARD LENGTH=257	380.98	712.12	536.08	368.16	257.75	237.46
PRUPE_1G405300	V1	transcription factor (MYB)	AT3G13540	Symbols: ATMYB5, MYB5 | myb domain protein 5 | chr3:4420239-4421443 FORWARD LENGTH=249	361.12	542.44	210.16	187.42	104.55	85.77
PRUPE_1G405400	V1	transcription factor (MYB)	AT2G16720	Symbols: MYB7, ATMYB7, ATY49 | myb domain protein 7 | chr2:7255669-7256550 REVERSE LENGTH=269	1312.67	1393.87	1422.94	1115.56	956.61	692.38
PRUPE_1G406100	V1	mechanosensitive ion channel (MSL)	AT5G12080	Symbols: MSL10, ATMSL10 | mechanosensitive channel of small conductance-like 10 | chr5:3898182-3900923 REVERSE LENGTH=734	362.13	454.11	475.88	375.21	305.57	300.08
PRUPE_1G406800	V1	methylation reader Alfin of PRC1 complex	AT5G20510	Symbols: AL5 | alfin-like 5 | chr5:6939991-6942846 REVERSE LENGTH=260	1190.47	1043.73	491.83	552.99	478.69	543.55
PRUPE_1G407000	V1	Ankyrin repeat-containing protein BDA1 OS=Arabidopsis thaliana (sp|q8gyh5|bad1_arath 131.0)	AT4G10720	Symbols: | Ankyrin repeat family protein | chr4:6607879-6609358 FORWARD LENGTH=445	655.23	745.28	525.3	527.7	407.23	392.37
PRUPE_1G407500	V1	transcription factor (WRKY)	AT5G26170	Symbols: WRKY50, ATWRKY50 | WRKY DNA-binding protein 50 | chr5:9147176-9148128 REVERSE LENGTH=173	139.2	144.62	82.05	95.57	35.57	39.79
PRUPE_1G407700	V1	(S)-coclaurine N-methyltransferase OS=Thalictrum flavum subsp. glaucum (sp|q5c9l6|cnmt_thlfg 382.0)	AT4G33110	Symbols: | S-adenosyl-L-methionine-dependent methyltransferases superfamily protein | chr4:15972497-15974531 REVERSE LENGTH=355	434.75	585.91	503.87	466.53	329.25	419.75
PRUPE_1G408400	V1	Protein ALP1-like OS=Arabidopsis thaliana (sp|q9m2u3|alpl_arath 155.0)	AT5G12010	Symbols: | unknown protein; INVOLVED IN: response to salt stress; LOCATED IN: chloroplast, plasma membrane, membrane; EXPRESSED IN: 23 plant structures; EXPRESSED DURING: 13 growth stages; BEST Arabidopsis thaliana protein match is: unknown protein (TAIR:AT4G29780.1); Has 1807 Blast hits to 1807 proteins in 277 species: Archae - 0; Bacteria - 0; Metazoa - 736; Fungi - 347; Plants - 385; Viruses -…	1358.54	957.3	700.05	686.81	618.44	399.47
PRUPE_1G409000	V1	mRNA unwinding factor (eIF4A)	AT3G13920	Symbols: EIF4A1, RH4, TIF4A1 | eukaryotic translation initiation factor 4A1 | chr3:4592635-4594128 REVERSE LENGTH=412	649.53	630	447.48	427.04	343.61	341.26
PRUPE_1G409100	V1	NA	AT5G11970	Symbols: | Protein of unknown function (DUF3511) | chr5:3863289-3863606 REVERSE LENGTH=105	897.56	1116.32	764.65	727.91	590.81	651.27
PRUPE_1G409200	V1	NA	AT4G27500	Symbols: PPI1 | proton pump interactor 1 | chr4:13743614-13745900 FORWARD LENGTH=612	322.54	311.94	177.7	189.44	123.82	102.84
PRUPE_1G409800	V1	IQ domain-containing protein IQM1 OS=Arabidopsis thaliana (sp|o82645|iqm1_arath 580.0)	AT4G33050	Symbols: EDA39 | calmodulin-binding family protein | chr4:15944604-15946736 REVERSE LENGTH=488	1590.97	3009.34	1080.97	617.58	276.61	411.21
PRUPE_1G409900	V1	Protein IQ-DOMAIN 1 OS=Arabidopsis thaliana (sp|q9sf32|iqd1_arath 97.1)	AT2G26180	Symbols: IQD6 | IQ-domain 6 | chr2:11143433-11144982 REVERSE LENGTH=416	211.7	274.3	165.94	162.18	90.21	110.5
PRUPE_1G411100	V1	delta-8 sphingolipid desaturase	AT2G46210	Symbols: | Fatty acid/sphingolipid desaturase | chr2:18977542-18978891 FORWARD LENGTH=449	789.47	828.49	933.88	871.72	713.89	604.2
PRUPE_1G411300	V1	protein kinase (LRR-III)	AT2G26730	Symbols: | Leucine-rich repeat protein kinase family protein | chr2:11388621-11391286 FORWARD LENGTH=658	760.44	1033.17	851.41	845.94	315.6	443.63
PRUPE_1G411400	V1	NA	AT5G11890	Symbols: | FUNCTIONS IN: molecular_function unknown; LOCATED IN: plasma membrane; EXPRESSED IN: 12 plant structures; EXPRESSED DURING: 6 growth stages; BEST Arabidopsis thaliana protein match is: Late embryogenesis abundant (LEA) hydroxyproline-rich glycoprotein family (TAIR:AT1G17620.1); Has 1807 Blast hits to 1807 proteins in 277 species: Archae - 0; Bacteria - 0; Metazoa - 736; Fungi - 347; Pl…	3827.21	6995.63	4586.52	3650.8	1489.06	2149.61
PRUPE_1G412400	V1	regulatory protein (RTE/RTH) of ethylene receptor activity	AT2G26070	Symbols: RTE1 | Protein of unknown function (DUF778) | chr2:11105741-11106607 REVERSE LENGTH=250	198.84	218.82	155.41	129.45	146.94	142.2
PRUPE_1G412700	V1	ligand-gated cation channel (GLR)	AT2G29120	Symbols: ATGLR2.7, GLR2.7 | glutamate receptor 2.7 | chr2:12511479-12515893 REVERSE LENGTH=952	166.86	202.79	146.35	116.38	97.42	75.01
PRUPE_1G412800	V1	ligand-gated cation channel (GLR)	AT2G29120	Symbols: ATGLR2.7, GLR2.7 | glutamate receptor 2.7 | chr2:12511479-12515893 REVERSE LENGTH=952	182.3	181.86	141.94	126.99	111.23	100.53
PRUPE_1G412900	V1	calcium-dependent regulatory protein SCaBP8/CBL10	AT4G33000	Symbols: CBL10, SCABP8, ATCBL10 | calcineurin B-like protein 10 | chr4:15924821-15926398 FORWARD LENGTH=246	1230.12	1228.38	1787.18	1009.58	1477.88	1038.79
PRUPE_1G414400	V1	ferrochelatase	AT5G26030	Symbols: FC1, FC-I, ATFC-I | ferrochelatase 1 | chr5:9096675-9098752 FORWARD LENGTH=466	1749.62	1600.84	1369.84	1172.58	845.34	701.42
PRUPE_1G416300	V1	component VPS32/SNF7 of ESCRT-III complex	AT4G29160	Symbols: SNF7.1 | SNF7 family protein | chr4:14381019-14382342 FORWARD LENGTH=219	1780.99	1825.47	1164.39	1429.48	1364.17	1467.96
PRUPE_1G418200	V1	NA	AT3G12210	Symbols: | DNA binding | chr3:3894843-3895879 FORWARD LENGTH=209	1270.65	1864.95	1233.08	1279.79	863.83	1206.9
PRUPE_1G418300	V1	solute transporter (AAAP)	AT3G30390	Symbols: | Transmembrane amino acid transporter family protein | chr3:11977112-11978827 REVERSE LENGTH=460	713.13	799.07	501.45	567.53	351.85	434.98
PRUPE_1G418400	V1	NA	AT4G07960	Symbols: ATCSLC12, CSLC12 | Cellulose-synthase-like C12 | chr4:4802628-4805114 REVERSE LENGTH=699	979.66	1722.11	1199.16	1061.02	446.63	558.41
PRUPE_1G418500	V1	transcription factor (bHLH)	AT1G10120	Symbols: | basic helix-loop-helix (bHLH) DNA-binding superfamily protein | chr1:3304228-3305984 REVERSE LENGTH=366	692.96	1518.42	1000.44	1131.38	639.14	1142.68
PRUPE_1G419600	V1	motor protein (Kinesin-7)	AT1G59540	Symbols: ZCF125 | P-loop containing nucleoside triphosphate hydrolases superfamily protein | chr1:21874083-21879382 FORWARD LENGTH=823	116.7	156.88	139.16	124.86	59.31	64.79
PRUPE_1G420000	V1	pythosulfokine precursor polypeptide (PSK)	AT3G49780	Symbols: ATPSK4, ATPSK3 (FORMER SYMBOL), PSK4 | phytosulfokine 4 precursor | chr3:18465750-18466254 FORWARD LENGTH=79	123.93	113.58	68.3	92.64	54.55	55.07
PRUPE_1G420500	V1	U-Box-group-III E3 ubiquitin protein ligase	AT3G49810	Symbols: | ARM repeat superfamily protein | chr3:18474936-18476282 REVERSE LENGTH=448	480.27	533.38	428.89	390.36	331.99	312.38
PRUPE_1G420800	V1	NA	AT1G58420	Symbols: | Uncharacterised conserved protein UCP031279 | chr1:21707407-21707946 FORWARD LENGTH=179	285.53	391.04	208.32	237.71	130.98	153.36
PRUPE_1G421400	V1	NA	AT4G33800	Symbols: | unknown protein; Has 30201 Blast hits to 17322 proteins in 780 species: Archae - 12; Bacteria - 1396; Metazoa - 17338; Fungi - 3422; Plants - 5037; Viruses - 0; Other Eukaryotes - 2996 (source: NCBI BLink). | chr4:16210404-16211307 REVERSE LENGTH=170	123.86	242.64	64.14	61.08	25.55	43.17
PRUPE_1G421800	V1	non-core component NDUFS4/18kDa of NADH dehydrogenase complex	AT5G67590	Symbols: FRO1 | NADH-ubiquinone oxidoreductase-related | chr5:26958073-26959356 FORWARD LENGTH=154	1212.15	769.23	180.42	230.54	131.14	120.72
PRUPE_1G422200	V1	transcription factor (LIM)	AT1G10200	Symbols: WLIM1 | GATA type zinc finger transcription factor family protein | chr1:3346677-3347763 REVERSE LENGTH=190	132.29	198.12	179.16	144.81	122.12	140.48
PRUPE_1G422400	V1	NA	AT1G59590	Symbols: ZCF37 | ZCF37 | chr1:21887860-21888495 FORWARD LENGTH=211	231.1	256.36	96.81	94.3	42.67	44.76
PRUPE_1G423100	V1	F-box/kelch-repeat protein At5g43190 OS=Arabidopsis thaliana (sp|q9fhs6|fk119_arath 286.0)	AT5G43190	Symbols: | Galactose oxidase/kelch repeat superfamily protein | chr5:17340300-17341511 REVERSE LENGTH=403	657.74	587.08	465.8	488.99	569.16	449.76
PRUPE_1G423300	V1	U-box domain-containing protein 4 OS=Arabidopsis thaliana (sp|o22193|pub4_arath 251.0)	AT3G01400	Symbols: | ARM repeat superfamily protein | chr3:151920-152987 FORWARD LENGTH=355	1793.14	988.74	621.16	657.72	462.2	357.91
PRUPE_1G423500	V1	P2B-type calcium cation-transporting ATPase (ACA)	AT1G27770	Symbols: ACA1, PEA1 | autoinhibited Ca2+-ATPase 1 | chr1:9671912-9676010 REVERSE LENGTH=1020	1222.79	1108.83	938.75	859.79	868.94	748.81
PRUPE_1G424300	V1	C2H2 zinc finger transcription factor	AT1G27730	Symbols: STZ, ZAT10 | salt tolerance zinc finger | chr1:9648302-9648985 REVERSE LENGTH=227	18094.9	11343.5	6821.18	5271.76	2112.32	1329.19
PRUPE_1G424700	V1	TWS-precursor polypeptide (TWS1)		n/a	677.22	810.64	392.21	415.79	196.19	215.73
PRUPE_1G425100	V1	Uncharacterized protein At2g23090 OS=Arabidopsis thaliana (sp|o64818|y2309_arath 100.0)	AT2G23090	Symbols: | Uncharacterised protein family SERF | chr2:9829657-9830274 REVERSE LENGTH=78	295.88	383.05	125.93	102.32	25.51	25.61
PRUPE_1G425900	V1	NA	AT1G27700	Symbols: | Syntaxin/t-SNARE family protein | chr1:9640394-9641752 REVERSE LENGTH=297	1046.9	946.5	553.61	519.41	407.54	396.12
PRUPE_1G426200	V1	(S)-8-oxocitronellyl enol synthase CYC2 OS=Camptotheca acuminata (sp|a0a1c9cx66|cyc2_camac 480.0)	AT4G24220	Symbols: VEP1, AWI31 | NAD(P)-binding Rossmann-fold superfamily protein | chr4:12565219-12566474 FORWARD LENGTH=388	195.31	134.14	75.15	95.32	70.31	64.21
PRUPE_1G426700	V1	GASA precursor polypeptide	AT5G59845	Symbols: | Gibberellin-regulated family protein | chr5:24111443-24111808 FORWARD LENGTH=89	161.9	311.17	98.16	81.09	53.06	60.42
PRUPE_1G427200	V1	E3 ubiquitin protein ligase (APD) involved in gametogenesis	AT2G38220	Symbols: | RING/U-box superfamily protein | chr2:16008112-16010538 FORWARD LENGTH=404	824.15	1053.92	1072.19	699.84	784.51	655.7
PRUPE_1G428300	V1	NA		n/a	69.21	169.97	62.51	78.89	40.27	68.57
PRUPE_1G429000	V1	MFP1 attachment factor 1 OS=Solanum lycopersicum (sp|q9m7n6|maf1_sollc 92.4)	AT1G47200	Symbols: WPP2 | WPP domain protein 2 | chr1:17298181-17298723 REVERSE LENGTH=180	2837.62	2817.11	2635.06	2365.2	1873.9	1737.35
PRUPE_1G429600	V1	protein kinase (SD-2)	AT4G00340	Symbols: RLK4 | receptor-like protein kinase 4 | chr4:148958-151496 FORWARD LENGTH=818	293.23	495	391	239.84	301.21	277.79
PRUPE_1G429700	V1	protein kinase (SD-2)	AT4G00340	Symbols: RLK4 | receptor-like protein kinase 4 | chr4:148958-151496 FORWARD LENGTH=818	185.87	244.13	172.29	150.66	141.75	149.18
PRUPE_1G430500	V1	regulatory protein (CYCD) of cell cycle	AT4G34160	Symbols: CYCD3;1, CYCD3 | CYCLIN D3;1 | chr4:16357903-16359304 FORWARD LENGTH=376	1509.86	1565.06	898.15	1058.3	941.06	1129.14
PRUPE_1G430900	V1	Protein RICE SALT SENSITIVE 3 OS=Oryza sativa subsp. japonica (sp|k4pw38|rss3_orysj 118.0)	AT1G60060	Symbols: | Serine/threonine-protein kinase WNK (With No Lysine)-related | chr1:22139282-22141585 FORWARD LENGTH=386	803.11	1840.16	994.15	581.26	506.03	627.78
PRUPE_1G431300	V1	protein kinase (LRR-III)	AT5G43020	Symbols: | Leucine-rich repeat protein kinase family protein | chr5:17255426-17257742 REVERSE LENGTH=669	985.56	1611.78	1245.01	1252.59	896.46	1156.93
PRUPE_1G431700	V1	SUMO conjugation E2 enzyme (SCE1)	AT3G57870	Symbols: AHUS5, EMB1637, SCE1, SCE1A, ATSCE1 | sumo conjugation enzyme 1 | chr3:21428831-21430110 REVERSE LENGTH=160	2353.47	2593.07	1442.06	1485.11	1080.26	1281.44
PRUPE_1G431800	V1	NA	AT4G06536	Symbols: | SPla/RYanodine receptor (SPRY) domain-containing protein | chr4:3360746-3361255 FORWARD LENGTH=169	180.54	241.84	204.18	154.41	113.45	129.63
PRUPE_1G432400	V1	Uncharacterized acetyltransferase At3g50280 OS=Arabidopsis thaliana (sp|q9snd9|y3028_arath 275.0) & Enzyme classification.EC_2 transferases.EC_2.3 acyltransferase(50.2.3 17.5)	AT5G42830	Symbols: | HXXXD-type acyl-transferase family protein | chr5:17176384-17177906 FORWARD LENGTH=450	153.85	244.15	230.99	227.68	141.97	173.26
PRUPE_1G432500	V1	Uncharacterized acetyltransferase At3g50280 OS=Arabidopsis thaliana (sp|q9snd9|y3028_arath 249.0) & Enzyme classification.EC_2 transferases.EC_2.3 acyltransferase(50.2.3 21.5)	AT5G42830	Symbols: | HXXXD-type acyl-transferase family protein | chr5:17176384-17177906 FORWARD LENGTH=450	89.73	134.36	69.39	66.79	35.02	47.93
PRUPE_1G432600	V1	transcription factor (NAC)	AT4G27410	Symbols: RD26, ANAC072 | NAC (No Apical Meristem) domain transcriptional regulator superfamily protein | chr4:13707928-13709013 REVERSE LENGTH=297	302.98	321.15	230	281.96	194.63	276.02
PRUPE_1G432800	V1	transcription factor (bHLH)	AT4G36930	Symbols: SPT | basic helix-loop-helix (bHLH) DNA-binding superfamily protein | chr4:17414167-17415945 FORWARD LENGTH=373	292.84	404.84	226.57	260.28	193.07	238.17
PRUPE_1G433300	V1	protease (SBT1)	AT5G67090	Symbols: | Subtilisin-like serine endopeptidase family protein | chr5:26774111-26776321 REVERSE LENGTH=736	577.72	553.44	1220.88	581.54	789.29	442.17
PRUPE_1G433700	V1	microtubule-interacting component CC of cellulose synthase complex	AT1G45688	Symbols: | unknown protein; FUNCTIONS IN: molecular_function unknown; INVOLVED IN: biological_process unknown; LOCATED IN: plasma membrane; EXPRESSED IN: 22 plant structures; EXPRESSED DURING: 13 growth stages; BEST Arabidopsis thaliana protein match is: unknown protein (TAIR:AT5G42860.1); Has 258 Blast hits to 242 proteins in 39 species: Archae - 0; Bacteria - 11; Metazoa - 10; Fungi - 14; Plant…	814.43	1590.97	1017.68	826.48	370.78	439.77
PRUPE_1G434200	V1	NA	AT1G45207	Symbols: | Remorin family protein | chr1:17130703-17133548 REVERSE LENGTH=555	742.22	1108.79	898.07	803.23	577.6	563.74
PRUPE_1G434300	V1	trimethylguanosine synthase (TGS1)	AT1G45231	Symbols: | S-adenosyl-L-methionine-dependent methyltransferases superfamily protein | chr1:17148019-17151194 REVERSE LENGTH=538	221.43	286.08	190.15	219.2	189.69	242.86
PRUPE_1G435500	V1	Sterol carrier protein 2 OS=Arabidopsis thaliana (sp|q9fmn0|scp2_arath 157.0)	AT5G42890	Symbols: ATSCP2, SCP2 | sterol carrier protein 2 | chr5:17194458-17195910 REVERSE LENGTH=123	1599.54	2269.13	1370.89	1087.83	799.47	759.98
PRUPE_1G436200	V1	glucuronosyltransferase (GUX)	AT4G33330	Symbols: PGSIP3, GUX2 | plant glycogenin-like starch initiation protein 3 | chr4:16059754-16063061 REVERSE LENGTH=626	197.54	214.54	184.05	132.02	66.55	38.3
PRUPE_1G436900	V1	NA		n/a	125.11	127.27	38.47	29.57	27.4	32.54
PRUPE_1G437200	V1	NA		n/a	60.5	87.27	24.85	10.19	11.94	10.38
PRUPE_1G438800	V1	NA	AT1G47410	Symbols: | unknown protein; FUNCTIONS IN: molecular_function unknown; INVOLVED IN: biological_process unknown; LOCATED IN: cellular_component unknown; EXPRESSED IN: 22 plant structures; EXPRESSED DURING: 14 growth stages. | chr1:17394818-17395508 FORWARD LENGTH=189	599.72	807.87	723.39	566.11	452.26	463.74
PRUPE_1G439300	V1	Probable carboxylesterase 2 OS=Arabidopsis thaliana (sp|q9sx78|cxe2_arath 396.0)	AT1G47480	Symbols: | alpha/beta-Hydrolases superfamily protein | chr1:17417623-17419296 FORWARD LENGTH=314	304.37	207.45	166.12	131.6	189.8	101.6
PRUPE_1G439800	V1	phospholipase A2 (pPLA2-II)	AT2G26560	Symbols: PLP2, PLA IIA, PLA2A | phospholipase A 2A | chr2:11293912-11295708 REVERSE LENGTH=407	547.12	703.86	774.48	316.8	316.43	201.96
PRUPE_1G440100	V1	phospholipase A2 (pPLA2-II)	AT2G26560	Symbols: PLP2, PLA IIA, PLA2A | phospholipase A 2A | chr2:11293912-11295708 REVERSE LENGTH=407	53.25	164.51	135.02	84.01	38	25.65
PRUPE_1G440800	V1	uroporphyrinogen III synthase	AT2G26540	Symbols: HEMD, UROS, ATUROS, ATDUF3, DUF3 | uroporphyrinogen-III synthase family protein | chr2:11287666-11290224 REVERSE LENGTH=321	383.79	516.6	405.51	383.41	270.05	324.61
PRUPE_1G441300	V1	NA	AT2G15760	Symbols: | Protein of unknown function (DUF1645) | chr2:6865807-6866754 REVERSE LENGTH=315	986.83	988.84	516.39	490.75	385.79	349.36
PRUPE_1G441600	V1	Protein MIZU-KUSSEI 1 OS=Arabidopsis thaliana (sp|o22227|miz1_arath 131.0)	AT5G42680	Symbols: | Protein of unknown function, DUF617 | chr5:17114640-17115356 FORWARD LENGTH=238	1176.28	1377.66	1186.01	670.67	840.24	570.68
PRUPE_1G441700	V1	transcription factor (MYB)	AT4G37260	Symbols: MYB73, ATMYB73 | myb domain protein 73 | chr4:17540602-17541564 FORWARD LENGTH=320	922.48	1066.02	1055.18	737.7	440.11	395.99
PRUPE_1G443100	V1	NA	AT1G10040	Symbols: | alpha/beta-Hydrolases superfamily protein | chr1:3276108-3278464 REVERSE LENGTH=412	348.15	452.57	299	303.93	216.42	250.41
PRUPE_1G443900	V1	protein kinase (AURORA)	AT4G32830	Symbols: AtAUR1, AUR1 | ataurora1 | chr4:15842557-15844354 FORWARD LENGTH=294	308.77	365.8	324.65	272.75	118.74	123.75
PRUPE_1G444100	V1	profilin actin nucleation protein	AT5G56600	Symbols: PFN3, PRF3 | profilin 3 | chr5:22909882-22910821 REVERSE LENGTH=168	4982.68	4359.53	3744.93	3828.67	3344.19	3249.26
PRUPE_1G444700	V1	protein kinase (LRR-XV)	AT5G25930	Symbols: | Protein kinase family protein with leucine-rich repeat domain | chr5:9050880-9053978 FORWARD LENGTH=1005	180.67	177.49	154.66	119.01	149.64	76.51
PRUPE_1G446400	V1	Lachrymatory-factor synthase OS=Allium cepa (sp|p59082|lfs_allce 83.2)	AT4G32870	Symbols: | Polyketide cyclase/dehydrase and lipid transport superfamily protein | chr4:15862168-15862641 FORWARD LENGTH=157	176.28	124.05	38.39	33.61	28.89	26.66
PRUPE_1G446600	V1	Lachrymatory-factor synthase OS=Allium cepa (sp|p59082|lfs_allce 85.9)	AT4G32870	Symbols: | Polyketide cyclase/dehydrase and lipid transport superfamily protein | chr4:15862168-15862641 FORWARD LENGTH=157	579.57	496.95	353.44	364.62	347.45	357.09
PRUPE_1G446700	V1	Caffeoylshikimate esterase OS=Arabidopsis thaliana (sp|q9c942|cse_arath 142.0)	AT5G11650	Symbols: | alpha/beta-Hydrolases superfamily protein | chr5:3745069-3746816 FORWARD LENGTH=390	5658.84	4508.85	4799.78	3879.35	4114.45	3019.37
PRUPE_1G447400	V1	transcription factor (A/B-GATA)	AT5G25830	Symbols: GATA12 | GATA transcription factor 12 | chr5:9004398-9005502 REVERSE LENGTH=331	95.36	81.01	111.53	57.18	63.28	42.85
PRUPE_1G448100	V1	Protein unc-13 homolog OS=Arabidopsis thaliana (sp|q8rx56|unc13_arath 405.0)	AT2G25800	Symbols: | Protein of unknown function (DUF810) | chr2:11006138-11009728 REVERSE LENGTH=987	1627.46	2179.04	2116.02	2125.1	1366.76	1578.81
PRUPE_1G448300	V1	Probable transcriptional regulatory protein At2g25830 OS=Arabidopsis thaliana (sp|o82314|u082_arath 397.0)	AT2G25830	Symbols: | YebC-related | chr2:11019091-11021665 REVERSE LENGTH=331	383.44	499.28	352.66	388.43	317.01	433.8
PRUPE_1G450100	V1	Bark storage protein A OS=Populus deltoides (sp|q07469|bspa_popde 118.0)	AT4G28940	Symbols: | Phosphorylase superfamily protein | chr4:14274414-14276920 FORWARD LENGTH=348	170.05	174.78	125.96	114.18	80	86.17
PRUPE_1G450200	V1	Bark storage protein A OS=Populus deltoides (sp|q07469|bspa_popde 126.0)	AT4G28940	Symbols: | Phosphorylase superfamily protein | chr4:14274414-14276920 FORWARD LENGTH=348	757.18	526.59	199.12	111.32	49.32	43.12
PRUPE_1G451000	V1	component TCX5/6 of MuvB/DREAM regulatory complexes	AT4G29000	Symbols: | Tesmin/TSO1-like CXC domain-containing protein | chr4:14293957-14296602 FORWARD LENGTH=603	351.51	390.84	307.52	288	248.03	247.97
PRUPE_1G451100	V1	NA	AT5G25770	Symbols: | alpha/beta-Hydrolases superfamily protein | chr5:8969308-8971806 REVERSE LENGTH=418	1174.25	1075.05	1053.19	605.4	502.91	334.06
PRUPE_1G451400	V1	aminodeoxychorismate lyase	AT5G57850	Symbols: | D-aminoacid aminotransferase-like PLP-dependent enzymes superfamily protein | chr5:23435548-23437287 REVERSE LENGTH=373	424.82	498.57	304.47	311.6	278.13	282.54
PRUPE_1G452200	V1	NA	AT5G11500	Symbols: | unknown protein; CONTAINS InterPro DOMAIN/s: Protein of unknown function DUF814 (InterPro:IPR008532); Has 1807 Blast hits to 1807 proteins in 277 species: Archae - 0; Bacteria - 0; Metazoa - 736; Fungi - 347; Plants - 385; Viruses - 0; Other Eukaryotes - 339 (source: NCBI BLink). | chr5:3676747-3678946 FORWARD LENGTH=215	2449.21	2623.38	1822.71	1856.77	1669.31	1886.66
PRUPE_1G452300	V1	transport protein (TSUP)	AT2G25737	Symbols: | Sulfite exporter TauE/SafE family protein | chr2:10977174-10979677 FORWARD LENGTH=476	196.77	195.84	167.84	198.48	160.39	110.05
PRUPE_1G455100	V1	atypical protein kinase (ABC1)	AT5G24810	Symbols: | ABC1 family protein | chr5:8516902-8522616 REVERSE LENGTH=1009	1872.58	1502.12	1246.27	1211.96	1176.26	926.65
PRUPE_1G456300	V1	gamma-glutamyl cyclotransferase	AT5G26220	Symbols: | ChaC-like family protein | chr5:9163178-9164613 REVERSE LENGTH=216	5010.79	16394.1	8727.56	8795.6	2798.51	5857.3
PRUPE_1G457200	V1	Aminopeptidase M1 OS=Arabidopsis thaliana (sp|q8vzh2|apm1_arath 437.0)	AT4G33090	Symbols: APM1, ATAPM1 | aminopeptidase M1 | chr4:15965915-15970418 REVERSE LENGTH=879	123.39	168.12	118.15	102.99	97.11	103.89
PRUPE_1G458200	V1	UDP-glycosyltransferase 73B5 OS=Arabidopsis thaliana (sp|q9zqg4|u73b5_arath 307.0) & Enzyme classification.EC_2 transferases.EC_2.4 glycosyltransferase(50.2.4 172.8)	AT5G14860	Symbols: | UDP-Glycosyltransferase superfamily protein | chr5:4805887-4807759 FORWARD LENGTH=492	475.32	341.66	222.19	125.87	97.5	72.05
PRUPE_1G458400	V1	UDP-glycosyltransferase 73B5 OS=Arabidopsis thaliana (sp|q9zqg4|u73b5_arath 305.0) & Enzyme classification.EC_2 transferases.EC_2.4 glycosyltransferase(50.2.4 174.1)	AT5G14860	Symbols: | UDP-Glycosyltransferase superfamily protein | chr5:4805887-4807759 FORWARD LENGTH=492	154.81	235.2	146.81	92.94	87.96	69.94
PRUPE_1G459100	V1	transcription factor (WRKY)	AT4G31550	Symbols: WRKY11, ATWRKY11 | WRKY DNA-binding protein 11 | chr4:15290065-15291458 REVERSE LENGTH=324	3601.04	3570.1	1783.58	1534.08	846.98	736.93
PRUPE_1G459300	V1	component EXO70 of Exocyst complex	AT4G31540	Symbols: ATEXO70G1, EXO70G1 | exocyst subunit exo70 family protein G1 | chr4:15284739-15286802 REVERSE LENGTH=687	354.56	445.46	368.6	346.92	274.21	291.32
PRUPE_1G459400	V1	NA	AT2G24550	Symbols: | unknown protein; BEST Arabidopsis thaliana protein match is: unknown protein (TAIR:AT4G31510.1); Has 219 Blast hits to 219 proteins in 33 species: Archae - 0; Bacteria - 0; Metazoa - 16; Fungi - 2; Plants - 184; Viruses - 0; Other Eukaryotes - 17 (source: NCBI BLink). | chr2:10428060-10429051 REVERSE LENGTH=245	3054.5	2165.7	1259.39	1449.86	1300.82	1161.18
PRUPE_1G459600	V1	NA	AT5G10695	Symbols: | unknown protein; BEST Arabidopsis thaliana protein match is: unknown protein (TAIR:AT5G57123.1); Has 30201 Blast hits to 17322 proteins in 780 species: Archae - 12; Bacteria - 1396; Metazoa - 17338; Fungi - 3422; Plants - 5037; Viruses - 0; Other Eukaryotes - 2996 (source: NCBI BLink). | chr5:3377817-3378020 FORWARD LENGTH=67	660.37	614.32	306.13	212.19	235.5	166.89
PRUPE_1G459700	V1	substrate adaptor of regulatory SCF ubiquitin ligase (AFR)	AT2G24540	Symbols: AFR | Galactose oxidase/kelch repeat superfamily protein | chr2:10426414-10427532 FORWARD LENGTH=372	473.01	432.27	424.79	392.23	370.19	287.38
PRUPE_1G460000	V1	NA	AT5G57510	Symbols: | unknown protein; Has 27 Blast hits to 27 proteins in 9 species: Archae - 0; Bacteria - 0; Metazoa - 0; Fungi - 0; Plants - 27; Viruses - 0; Other Eukaryotes - 0 (source: NCBI BLink). | chr5:23289164-23289556 REVERSE LENGTH=130	235.04	621.94	122.4	99.33	19.15	54.22
PRUPE_1G461400	V1	component RPA2 of single-stranded-DNA binding RPA complex	AT2G24490	Symbols: RPA2, ATRPA2, ROR1, ATRPA32A, RPA32A | replicon protein A2 | chr2:10398651-10400416 REVERSE LENGTH=279	181.23	245.91	259.32	228.02	83.82	114.47
PRUPE_1G462000	V1	NA	AT2G24440	Symbols: | selenium binding | chr2:10391124-10392492 FORWARD LENGTH=183	134.98	215.11	130.88	152.33	86.54	130.09
PRUPE_1G462200	V1	NA	AT1G16810	Symbols: | unknown protein; CONTAINS InterPro DOMAIN/s: Protein of unknown function DUF1754, eukaryotic (InterPro:IPR013865); Has 35333 Blast hits to 34131 proteins in 2444 species: Archae - 798; Bacteria - 22429; Metazoa - 974; Fungi - 991; Plants - 531; Viruses - 0; Other Eukaryotes - 9610 (source: NCBI BLink). | chr1:5756150-5756694 FORWARD LENGTH=144	35.58	100.84	39.07	26.52	40.26	34.09
PRUPE_1G463400	V1	NA	AT4G31130	Symbols: | Protein of unknown function (DUF1218) | chr4:15137159-15138465 REVERSE LENGTH=195	3309.72	4399.49	3886.4	3530.08	2689.15	2843.6
PRUPE_1G464600	V1	voltage-gated potassium cation channel (AKT/SKOR/GORK)	AT4G32650	Symbols: ATKC1, KAT3, KC1, AtLKT1 | potassium channel in Arabidopsis thaliana 3 | chr4:15751482-15754797 REVERSE LENGTH=662	1321.42	1388.99	593.27	704.42	328.37	364.79
PRUPE_1G465000	V1	E3 ubiquitin ligase (CHY)	AT5G25560	Symbols: | CHY-type/CTCHY-type/RING-type Zinc finger protein | chr5:8899486-8901391 FORWARD LENGTH=308	8538.05	7321.25	3901.23	5094.42	4068.41	4656.41
PRUPE_1G465100	V1	NA		n/a	19375.8	15263	8784.5	12014.7	9354.63	10459.5
PRUPE_1G467100	V1	regulatory component B1 of PP2A phosphatase complexes	AT5G25510	Symbols: | Protein phosphatase 2A regulatory B subunit family protein | chr5:8882728-8884325 REVERSE LENGTH=500	897.39	959.35	981.09	912.86	718.6	658.2
PRUPE_1G467200	V1	regulatory protein (CYCA) of cell cycle	AT5G25380	Symbols: CYCA2;1 | cyclin a2;1 | chr5:8815230-8817566 FORWARD LENGTH=437	62.88	80.62	65.8	59.95	28.18	33.5
PRUPE_1G468500	V1	flavin-dependent monooxygenase (YUCCA)	AT5G11320	Symbols: YUC4 | Flavin-binding monooxygenase family protein | chr5:3611429-3613361 REVERSE LENGTH=411	90.92	132.64	103.26	151.07	88.9	92.78
PRUPE_1G471200	V1	subfamily ABCG transporter	AT1G15520	Symbols: PDR12, ATPDR12, ABCG40, ATABCG40 | pleiotropic drug resistance 12 | chr1:5331993-5338175 REVERSE LENGTH=1423	212.35	129.2	136.13	124.68	90.27	85.44
PRUPE_1G471400	V1	subfamily ABCG transporter	AT1G15520	Symbols: PDR12, ATPDR12, ABCG40, ATABCG40 | pleiotropic drug resistance 12 | chr1:5331993-5338175 REVERSE LENGTH=1423	39.83	101.3	72.92	40.47	19.8	15.75
PRUPE_1G472200	V1	histone (H2A)	AT3G54560	Symbols: HTA11 | histone H2A 11 | chr3:20196532-20197466 FORWARD LENGTH=136	172.5	158.17	123.12	105.15	93.65	70.74
PRUPE_1G475100	V1	BURP domain-containing protein 5 OS=Oryza sativa subsp. japonica (sp|q0jep3|burp5_orysj 230.0)	AT5G25610	Symbols: RD22, ATRD22 | BURP domain-containing protein | chr5:8914498-8916684 REVERSE LENGTH=392	77.89	189.92	233.2	91.79	37.43	66.87
PRUPE_1G475300	V1	BURP domain protein RD22 OS=Arabidopsis thaliana (sp|q08298|rd22_arath 231.0)	AT5G25610	Symbols: RD22, ATRD22 | BURP domain-containing protein | chr5:8914498-8916684 REVERSE LENGTH=392	84.87	69.98	240.8	77.27	86.46	47.19
PRUPE_1G475400	V1	BURP domain protein RD22 OS=Arabidopsis thaliana (sp|q08298|rd22_arath 220.0)	AT5G25610	Symbols: RD22, ATRD22 | BURP domain-containing protein | chr5:8914498-8916684 REVERSE LENGTH=392	1608.99	1371.46	4320.29	1730.8	1965.94	1224.47
PRUPE_1G475800	V1	BURP domain protein RD22 OS=Arabidopsis thaliana (sp|q08298|rd22_arath 238.0)	AT5G25610	Symbols: RD22, ATRD22 | BURP domain-containing protein | chr5:8914498-8916684 REVERSE LENGTH=392	20551.4	36032	62644.7	20249	23047.9	18929.8
PRUPE_1G476200	V1	BURP domain protein RD22 OS=Arabidopsis thaliana (sp|q08298|rd22_arath 219.0)	AT5G25610	Symbols: RD22, ATRD22 | BURP domain-containing protein | chr5:8914498-8916684 REVERSE LENGTH=392	843.12	444.53	1607.02	577.63	507.6	172.38
PRUPE_1G476500	V1	BURP domain-containing protein 5 OS=Oryza sativa subsp. japonica (sp|q0jep3|burp5_orysj 235.0)	AT5G25610	Symbols: RD22, ATRD22 | BURP domain-containing protein | chr5:8914498-8916684 REVERSE LENGTH=392	1859.47	3607.35	2764.82	1056.68	688.14	721.33
PRUPE_1G477200	V1	BURP domain-containing protein 3 OS=Oryza sativa subsp. japonica (sp|q942d4|burp3_orysj 204.0)	AT5G25610	Symbols: RD22, ATRD22 | BURP domain-containing protein | chr5:8914498-8916684 REVERSE LENGTH=392	1167.92	767.27	3032.29	883.98	901.68	385.3
PRUPE_1G477400	V1	BURP domain protein RD22 OS=Arabidopsis thaliana (sp|q08298|rd22_arath 222.0)	AT5G25610	Symbols: RD22, ATRD22 | BURP domain-containing protein | chr5:8914498-8916684 REVERSE LENGTH=392	758.54	509.75	1852.41	622.37	654.9	323.4
PRUPE_1G477600	V1	UPF0481 protein At3g47200 OS=Arabidopsis thaliana (sp|q9sd53|y3720_arath 163.0)	AT4G31980	Symbols: | unknown protein; CONTAINS InterPro DOMAIN/s: Protein of unknown function DUF247, plant (InterPro:IPR004158), Protein of unknown function DUF862, eukaryotic (InterPro:IPR008580); BEST Arabidopsis thaliana protein match is: Plant protein of unknown function (DUF247) (TAIR:AT5G11290.1); Has 1967 Blast hits to 1844 proteins in 183 species: Archae - 0; Bacteria - 6; Metazoa - 223; Fungi - 8…	400.43	728.39	240.17	131.16	46.29	42.65
PRUPE_1G477800	V1	BURP domain protein RD22 OS=Arabidopsis thaliana (sp|q08298|rd22_arath 225.0)	AT5G25610	Symbols: RD22, ATRD22 | BURP domain-containing protein | chr5:8914498-8916684 REVERSE LENGTH=392	76.09	92.46	209.33	47.67	54.21	37.38
PRUPE_1G478200	V1	transcription factor (PINTOX)	AT5G11270	Symbols: OCP3 | overexpressor of cationic peroxidase 3 | chr5:3595557-3597076 REVERSE LENGTH=354	815.55	1016.44	675.49	755.33	693.06	954.79
PRUPE_1G479300	V1	nucleotide sugar transporter (UAfT)	AT5G25400	Symbols: | Nucleotide-sugar transporter family protein | chr5:8823283-8824332 FORWARD LENGTH=349	4094.7	4378.63	5801.9	4866.68	4161.6	3051.93
PRUPE_1G480400	V1	transcription factor (ERF)	AT5G11190	Symbols: SHN3 | Integrase-type DNA-binding superfamily protein | chr5:3564976-3566051 FORWARD LENGTH=189	823.08	831.56	845.2	443.29	327.22	219.08
PRUPE_1G480700	V1	substrate(EIN3) adaptor of regulatory SCF ubiquitin ligase (EBF)	AT2G25490	Symbols: EBF1, FBL6 | EIN3-binding F box protein 1 | chr2:10848018-10850275 REVERSE LENGTH=628	3661.73	3059.04	2404.58	2186.72	2257.38	1915.87
PRUPE_1G481100	V1	protein kinase (SD-2)	AT4G32300	Symbols: SD2-5 | S-domain-2 5 | chr4:15599970-15602435 FORWARD LENGTH=821	224.8	194.99	234.54	170.03	208.66	156.66
PRUPE_1G481300	V1	component KIX of PPD-KIX transcriptional repressor complex	AT4G32295	Symbols: | unknown protein; BEST Arabidopsis thaliana protein match is: unknown protein (TAIR:AT3G24150.1); Has 39 Blast hits to 39 proteins in 10 species: Archae - 0; Bacteria - 0; Metazoa - 0; Fungi - 0; Plants - 39; Viruses - 0; Other Eukaryotes - 0 (source: NCBI BLink). | chr4:15592960-15594080 FORWARD LENGTH=238	896.53	868.87	650.6	555.31	770.94	693.77
PRUPE_1G481600	V1	Probable LRR receptor-like serine/threonine-protein kinase At1g56130 OS=Arabidopsis thaliana (sp|c0lgh2|y1561_arath 476.0)	AT1G56130	Symbols: | Leucine-rich repeat transmembrane protein kinase | chr1:20994931-21000887 REVERSE LENGTH=1032	87.4	111.78	58.77	41.6	37.39	33.02
PRUPE_1G482700	V1	transcription factor (FRS/FRF)	AT1G52520	Symbols: FRS6 | FAR1-related sequence 6 | chr1:19565933-19568248 FORWARD LENGTH=703	95.9	89.46	75.06	64.95	82.07	65.57
PRUPE_1G483900	V1	Heparanase-like protein 3 OS=Arabidopsis thaliana (sp|q9fzp1|hpse3_arath 624.0)	AT5G34940	Symbols: AtGUS3, GUS3 | glucuronidase 3 | chr5:13235912-13238718 REVERSE LENGTH=536	110.63	88.82	134.23	86.84	109.72	77.23
PRUPE_1G484900	V1	myosin adaptor protein (MadB)	AT2G25290	Symbols: Phox1 | Octicosapeptide/Phox/Bem1p (PB1) domain-containing protein / tetratricopeptide repeat (TPR)-containing protein | chr2:10766192-10768517 REVERSE LENGTH=745	267.09	405.33	338.94	284.45	222.82	240.21
PRUPE_1G485200	V1	NA	AT2G25270	Symbols: | unknown protein; LOCATED IN: plasma membrane; EXPRESSED IN: 18 plant structures; EXPRESSED DURING: 13 growth stages; BEST Arabidopsis thaliana protein match is: unknown protein (TAIR:AT2G12400.1); Has 35333 Blast hits to 34131 proteins in 2444 species: Archae - 798; Bacteria - 22429; Metazoa - 974; Fungi - 991; Plants - 531; Viruses - 0; Other Eukaryotes - 9610 (source: NCBI BLink). | …	387.45	315.63	207	247.27	218.75	168.81
PRUPE_1G486800	V1	NA		n/a	5850.35	3471.56	3508.33	3573.54	1625.66	1326.58
PRUPE_1G486900	V1	receptor-like protein kinase (RLCK-X)	AT2G25220	Symbols: | Protein kinase superfamily protein | chr2:10742918-10745540 REVERSE LENGTH=414	465.36	528.96	632.81	497.15	501.97	407.69
PRUPE_1G488200	V1	substrate(LHP1) adaptor of regulatory CUL3-BTB ubiquitin ligase	AT4G08455	Symbols: | BTB/POZ domain-containing protein | chr4:5375891-5376922 FORWARD LENGTH=243	98.5	150.53	116.16	64.08	30.58	39.37
PRUPE_1G488300	V1	substrate(LHP1) adaptor of regulatory CUL3-BTB ubiquitin ligase	AT4G08455	Symbols: | BTB/POZ domain-containing protein | chr4:5375891-5376922 FORWARD LENGTH=243	170.73	131.84	89.85	77.17	54.02	53.17
PRUPE_1G489100	V1	receptor-like protein kinase (RLCK-VI)	AT1G77280	Symbols: | Protein kinase protein with adenine nucleotide alpha hydrolases-like domain | chr1:29031468-29035882 REVERSE LENGTH=794	3485.99	2249.43	2625.88	1521.74	1298.62	701.55
PRUPE_1G489700	V1	NA	AT4G31690	Symbols: | Transcriptional factor B3 family protein | chr4:15343327-15345161 REVERSE LENGTH=461	160.23	238.86	134.73	159.13	163.6	211.82
PRUPE_1G489800	V1	DNA damage checkpoint activation factor (MEI1)	AT1G77320	Symbols: MEI1 | transcription coactivators | chr1:29056740-29062710 FORWARD LENGTH=972	334.99	555.77	494.78	487.29	373.54	445.09
PRUPE_1G490800	V1	protein kinase (RKF3)	AT1G11050	Symbols: | Protein kinase superfamily protein | chr1:3681892-3683769 FORWARD LENGTH=625	418.02	453.75	201.66	176.63	81.01	92.91
PRUPE_1G491400	V1	plastidic signal peptidase (PLSP/TPP)	AT3G24590	Symbols: PLSP1 | plastidic type i signal peptidase 1 | chr3:8970694-8972020 FORWARD LENGTH=291	557.83	994.95	520.16	660.84	337.56	495.81
PRUPE_1G491700	V1	regulatory protein (CYCA) of cell cycle	AT1G44110	Symbols: CYCA1;1 | Cyclin A1;1 | chr1:16775035-16777182 REVERSE LENGTH=460	317.79	385.17	329.97	276.29	143.92	142.99
PRUPE_1G491800	V1	regulatory protein (CYCA) of cell cycle	AT1G44110	Symbols: CYCA1;1 | Cyclin A1;1 | chr1:16775035-16777182 REVERSE LENGTH=460	166.58	144.39	112.29	111.89	97.25	91.77
PRUPE_1G493000	V1	RING-H2-class E3 CTL-subclass ubiquitin ligase	AT3G47180	Symbols: | RING/U-box superfamily protein | chr3:17372821-17373453 REVERSE LENGTH=210	102.73	183.25	83.37	71.39	28.04	28.93
PRUPE_1G493400	V1	motor protein (Kinesin-7)	AT1G21730	Symbols: | P-loop containing nucleoside triphosphate hydrolases superfamily protein | chr1:7630365-7636247 FORWARD LENGTH=890	767.48	688.31	526.72	601.24	490.17	495.7
PRUPE_1G493500	V1	Pepsin-type protease	AT1G44130	Symbols: | Eukaryotic aspartyl protease family protein | chr1:16787508-16789318 REVERSE LENGTH=405	2923.26	3256.79	1699.18	1657.01	1442.58	1294.93
PRUPE_1G493600	V1	component SNAPC1 of SNAP snRNA transcription factor complex	AT3G53270	Symbols: | Small nuclear RNA activating complex (SNAPc), subunit SNAP43 protein | chr3:19750406-19752168 REVERSE LENGTH=280	179.34	213.65	140.64	157.03	138.59	167.22
PRUPE_1G494300	V1	porphobilinogen synthase	AT1G69740	Symbols: HEMB1 | Aldolase superfamily protein | chr1:26232197-26234713 FORWARD LENGTH=430	1158.82	995.67	772.55	771.68	758.68	747.43
PRUPE_1G494400	V1	M20 IAA-amino acid hydrolase	AT1G44350	Symbols: ILL6 | IAA-leucine resistant (ILR)-like gene 6 | chr1:16834749-16838201 REVERSE LENGTH=464	1689.1	1019.21	508.46	418.5	137.87	91.36
PRUPE_1G495000	V1	substrate adaptor (AHT) of CUL3-BTB E3 ubiquitin ligase complex	AT1G21780	Symbols: | BTB/POZ domain-containing protein | chr1:7652476-7653866 FORWARD LENGTH=326	395.39	393.95	272.55	273.32	238.67	231.56
PRUPE_1G497100	V1	non-photochemical quenching PsbS protein	AT1G44575	Symbols: NPQ4, PSBS | Chlorophyll A-B binding family protein | chr1:16871768-16873194 FORWARD LENGTH=265	1376.76	907.37	1329.81	1095.2	942.26	736.53
PRUPE_1G498100	V1	NA	AT1G21830	Symbols: | unknown protein; CONTAINS InterPro DOMAIN/s: Protein of unknown function DUF740 (InterPro:IPR008004); BEST Arabidopsis thaliana protein match is: unknown protein (TAIR:AT1G44608.1); Has 49 Blast hits to 49 proteins in 12 species: Archae - 0; Bacteria - 0; Metazoa - 0; Fungi - 0; Plants - 49; Viruses - 0; Other Eukaryotes - 0 (source: NCBI BLink). | chr1:7661429-7662521 REVERSE LENGTH=2…	989.53	1073.43	767.28	571.92	556.4	463.71
PRUPE_1G498600	V1	NA		n/a	3083.84	2611.32	193.29	524.22	16.45	80.22
PRUPE_1G498900	V1	NA		n/a	6163.53	3821.02	630.77	494.7	157.45	249.18
PRUPE_1G499000	V1	long-chain acyl-CoA synthetase (LACS9)	AT1G77590	Symbols: LACS9 | long chain acyl-CoA synthetase 9 | chr1:29148501-29151776 REVERSE LENGTH=691	576.31	708.31	666.57	639.87	438.36	467.84
PRUPE_1G499300	V1	Probable 2-oxoglutarate-dependent dioxygenase At5g05600 OS=Arabidopsis thaliana (sp|q9fff6|diox5_arath 182.0) & Enzyme classification.EC_1 oxidoreductases.EC_1.14 oxidoreductase acting on paired donor with incorporation or reduction of molecular oxygen(50.1.13 125.4)	AT3G19010	Symbols: | 2-oxoglutarate (2OG) and Fe(II)-dependent oxygenase superfamily protein | chr3:6556306-6557862 REVERSE LENGTH=349	161.29	312.1	163.02	183.33	72.98	96.55
PRUPE_1G499800	V1	NA	AT1G44760	Symbols: | Adenine nucleotide alpha hydrolases-like superfamily protein | chr1:16896894-16898427 REVERSE LENGTH=213	346.74	561.48	404.42	496.34	385.92	393.38
PRUPE_1G500900	V1	Ethylene-responsive transcription factor ERF012 OS=Arabidopsis thaliana (sp|q9sfe4|erf12_arath 113.0)	AT1G21910	Symbols: DREB26 | Integrase-type DNA-binding superfamily protein | chr1:7696655-7697347 FORWARD LENGTH=230	119.7	400.02	317.33	176.07	53.37	73.97
PRUPE_1G501400	V1	Bifunctional aspartate aminotransferase and glutamate/aspartate-prephenate aminotransferase OS=Petunia hybrida (sp|e9l7a5|pat_pethy 184.0)	AT1G77670	Symbols: | Pyridoxal phosphate (PLP)-dependent transferases superfamily protein | chr1:29189043-29190901 REVERSE LENGTH=440	2074.16	1977.84	2190.69	1997.82	1669.96	1454.31
PRUPE_1G503100	V1	auxin transporter (AUX/LAX)	AT1G77690	Symbols: LAX3 | like AUX1 3 | chr1:29201232-29203317 REVERSE LENGTH=470	353.11	304.83	338.74	175.77	133.81	79.15
PRUPE_1G503600	V1	C2H2 zinc finger transcription factor	AT1G75710	Symbols: | C2H2-like zinc finger protein | chr1:28428806-28431128 FORWARD LENGTH=462	212.5	427.65	149.81	106.89	33.44	46.23
PRUPE_1G504000	V1	Oxysterol-binding protein-related protein 1C OS=Arabidopsis thaliana (sp|q8l751|orp1c_arath 1116.0)	AT4G08180	Symbols: ORP1C | OSBP(oxysterol binding protein)-related protein 1C | chr4:5169727-5173360 FORWARD LENGTH=814	1961.32	2098.58	1822.13	1903.7	1281.16	1486.05
PRUPE_1G504400	V1	profilin actin nucleation protein	AT2G19770	Symbols: PRF5 | profilin 5 | chr2:8519885-8521119 REVERSE LENGTH=134	618.8	751.23	804.35	581.22	448.83	390.25
PRUPE_1G505100	V1	Enzyme classification.EC_2 transferases.EC_2.4 glycosyltransferase(50.2.4 558.4) & Mogroside IE synthase OS=Siraitia grosvenorii (sp|k7nbw3|74ac1_sirgr 447.0)	AT1G05680	Symbols: UGT74E2 | Uridine diphosphate glycosyltransferase 74E2 | chr1:1703196-1704639 REVERSE LENGTH=453	482.56	581.76	561.52	480.75	380.86	348.27
PRUPE_1G505200	V1	Enzyme classification.EC_2 transferases.EC_2.4 glycosyltransferase(50.2.4 559.3) & Mogroside IE synthase OS=Siraitia grosvenorii (sp|k7nbw3|74ac1_sirgr 487.0)	AT1G05680	Symbols: UGT74E2 | Uridine diphosphate glycosyltransferase 74E2 | chr1:1703196-1704639 REVERSE LENGTH=453	1198.09	1523.43	1896.29	1555.77	1134.72	994.3
PRUPE_1G505400	V1	nitrate reductase	AT1G77760	Symbols: NIA1, GNR1, NR1 | nitrate reductase 1 | chr1:29236005-29239367 REVERSE LENGTH=917	892.16	1038.58	740.73	772.39	291.8	352.58
PRUPE_1G505800	V1	protein kinase (MAP3K-MEKK)	AT4G08500	Symbols: MEKK1, ATMEKK1, MAPKKK8, ARAKIN | MAPK/ERK kinase kinase 1 | chr4:5404272-5407062 REVERSE LENGTH=608	1219.88	1302.24	835.55	922.53	702.96	855.65
PRUPE_1G506300	V1	NA	AT1G36940	Symbols: | unknown protein; Has 21 Blast hits to 21 proteins in 8 species: Archae - 0; Bacteria - 0; Metazoa - 0; Fungi - 0; Plants - 21; Viruses - 0; Other Eukaryotes - 0 (source: NCBI BLink). | chr1:14004158-14004706 FORWARD LENGTH=182	344	448.38	332	328.66	136.13	167.64
PRUPE_1G506800	V1	component QCR9 of cytochrome c reductase complex	AT3G52730	Symbols: | ubiquinol-cytochrome C reductase UQCRX/QCR9-like family protein | chr3:19543146-19544167 REVERSE LENGTH=72	722	864.42	638.67	620.98	491.59	551.29
PRUPE_1G508900	V1	glycerol-3-phosphate acyltransferase (GPAT)	AT4G01950	Symbols: ATGPAT3, GPAT3 | glycerol-3-phosphate acyltransferase 3 | chr4:844597-846710 REVERSE LENGTH=520	1318.39	1798.42	1414.81	802.83	977.87	994.36
PRUPE_1G509100	V1	aminotransferase (ALD1)	AT2G13810	Symbols: ALD1 | AGD2-like defense response protein 1 | chr2:5768489-5772138 FORWARD LENGTH=456	44.14	73.5	50.7	92.74	19.47	34.81
PRUPE_1G509400	V1	NA		n/a	146	201.49	119.82	140.41	42.53	81.57
PRUPE_1G509800	V1	NA		n/a	184.44	345.78	145.19	158.62	57.8	100.96
PRUPE_1G512000	V1	monomeric acetyl-CoA carboxylase (ACC)	AT1G36160	Symbols: ACC1 | acetyl-CoA carboxylase 1 | chr1:13534196-13543773 FORWARD LENGTH=2254	2474.31	2590.66	2842.78	1976.31	1837.12	1315.67
PRUPE_1G512500	V1	phosphoglycerate mutase	AT1G22170	Symbols: | Phosphoglycerate mutase family protein | chr1:7826603-7828055 FORWARD LENGTH=334	579.46	560.49	599.14	490.8	278.98	199.9
PRUPE_1G513500	V1	NA	AT1G78070	Symbols: | Transducin/WD40 repeat-like superfamily protein | chr1:29355219-29358368 FORWARD LENGTH=449	6365.83	5313.17	4857.16	7080.68	3957.84	5013.9
PRUPE_1G513800	V1	trehalose-6-phosphate phosphatase	AT1G35910	Symbols: TPPD | Haloacid dehalogenase-like hydrolase (HAD) superfamily protein | chr1:13363200-13364965 REVERSE LENGTH=369	224.4	114.62	120.68	96.18	71.45	43.08
PRUPE_1G514000	V1	substrate adaptor FBX of SCF E3 ubiquitin ligase complex	AT1G22220	Symbols: | F-box family protein | chr1:7846694-7847638 FORWARD LENGTH=314	395.06	314.46	290.19	287.83	298.14	246.08
PRUPE_1G514500	V1	Inactive TPR repeat-containing thioredoxin TTL3 OS=Arabidopsis thaliana (sp|q9sin1|ttl3_arath 259.0)	AT5G65160	Symbols: TPR14 | tetratricopeptide repeat (TPR)-containing protein | chr5:26031457-26033668 REVERSE LENGTH=593	641.99	483.94	299.03	345.7	200.26	162.87
PRUPE_1G514600	V1	NA	AT1G35830	Symbols: | VQ motif-containing protein | chr1:13321214-13322122 REVERSE LENGTH=302	451.15	422.38	506.39	505.22	358.29	235.29
PRUPE_1G516200	V1	monosaccharide transporter (STP)	AT1G34580	Symbols: | Major facilitator superfamily protein | chr1:12660631-12663553 FORWARD LENGTH=506	639.24	498.51	391.55	341.34	191.16	123.36
PRUPE_1G516300	V1	NA	AT1G78170	Symbols: | unknown protein; BEST Arabidopsis thaliana protein match is: unknown protein (TAIR:AT1G22250.1); Has 66 Blast hits to 66 proteins in 11 species: Archae - 0; Bacteria - 0; Metazoa - 0; Fungi - 0; Plants - 66; Viruses - 0; Other Eukaryotes - 0 (source: NCBI BLink). | chr1:29414160-29414941 FORWARD LENGTH=221	1548.5	1598.64	1521.15	955.84	878.05	646.54
PRUPE_1G516500	V1	NA		n/a	237.76	294.8	188.89	163.63	121.15	119.12
PRUPE_1G517400	V1	transcription factor (MYB)	AT1G34670	Symbols: AtMYB93, MYB93 | myb domain protein 93 | chr1:12709128-12710423 FORWARD LENGTH=365	633.59	875.46	740.46	620.45	299.7	192.89
PRUPE_1G518000	V1	NA	AT5G09430	Symbols: | alpha/beta-Hydrolases superfamily protein | chr5:2932162-2933362 FORWARD LENGTH=311	2574.19	2270.03	2337.74	1851.01	1571.45	1232.86
PRUPE_1G518200	V1	14-3-3 phosphoprotein-binding protein (GRF)	AT1G34760	Symbols: GRF11, GF14 OMICRON, RHS5 | general regulatory factor 11 | chr1:12744062-12745603 REVERSE LENGTH=255	137.4	104.49	74.03	60.41	42.92	36.3
PRUPE_1G519500	V1	(R)-mandelonitrile beta-glucosyltransferase OS=Prunus dulcis (sp|b2xbq5|85a19_prudu 728.0) & Enzyme classification.EC_2 transferases.EC_2.4 glycosyltransferase(50.2.4 275.2)	AT1G22360	Symbols: AtUGT85A2, UGT85A2 | UDP-glucosyl transferase 85A2 | chr1:7895068-7897527 REVERSE LENGTH=481	116.37	136.81	78.89	75.45	64.14	60.24
PRUPE_1G519600	V1	(R)-mandelonitrile beta-glucosyltransferase OS=Prunus dulcis (sp|b2xbq5|85a19_prudu 999.0) & Enzyme classification.EC_2 transferases.EC_2.4 glycosyltransferase(50.2.4 285.9)	AT1G22360	Symbols: AtUGT85A2, UGT85A2 | UDP-glucosyl transferase 85A2 | chr1:7895068-7897527 REVERSE LENGTH=481	10066.8	6529.12	5661.96	5311.79	3607.33	2492.6
PRUPE_1G520200	V1	(R)-mandelonitrile beta-glucosyltransferase OS=Prunus dulcis (sp|b2xbq5|85a19_prudu 730.0) & Enzyme classification.EC_2 transferases.EC_2.4 glycosyltransferase(50.2.4 278.3)	AT1G22360	Symbols: AtUGT85A2, UGT85A2 | UDP-glucosyl transferase 85A2 | chr1:7895068-7897527 REVERSE LENGTH=481	181.6	297.27	132.5	94.42	118.81	107.01
PRUPE_1G520600	V1	Protein PHOSPHATE-INDUCED 1 OS=Nicotiana tabacum (sp|o82161|phi1_tobac 419.0)	AT4G08950	Symbols: EXO | Phosphate-responsive 1 family protein | chr4:5740378-5741322 FORWARD LENGTH=314	16100	31248.7	24598.6	19137.4	6036.67	7524.42
PRUPE_1G520800	V1	Protein PHOSPHATE-INDUCED 1 OS=Nicotiana tabacum (sp|o82161|phi1_tobac 382.0)	AT4G08950	Symbols: EXO | Phosphate-responsive 1 family protein | chr4:5740378-5741322 FORWARD LENGTH=314	5059.63	7609.86	4769.29	2661.35	702.82	719.72
PRUPE_1G521200	V1	3-deoxy-D-arabino-heptulosonate 7-phosphate (DAHP) synthase	AT1G22410	Symbols: | Class-II DAHP synthetase family protein | chr1:7912120-7914742 FORWARD LENGTH=527	5421.85	5862.04	4920.08	3877.16	2649.4	1826.44
PRUPE_1G521300	V1	histone demethylase (JMJD6)	AT1G78280	Symbols: | transferases, transferring glycosyl groups | chr1:29452823-29457118 FORWARD LENGTH=943	3220.61	2946.01	1383.26	1379.01	881.41	942.09
PRUPE_1G521500	V1	Annexin D5 OS=Arabidopsis thaliana (sp|q9c9x3|anxd5_arath 345.0)	AT1G68090	Symbols: ANNAT5, ANN5 | annexin 5 | chr1:25519442-25520774 REVERSE LENGTH=316	1309.46	1299.69	1200.96	958.56	784.37	690.56
PRUPE_1G521600	V1	SNF1-related protein kinase (SnRK2)	AT1G78290	Symbols: | Protein kinase superfamily protein | chr1:29457457-29458909 REVERSE LENGTH=343	539.17	627.25	373.82	407.63	337.08	399.78
PRUPE_1G521900	V1	14-3-3 phosphoprotein-binding protein (GRF)	AT1G78300	Symbols: GRF2, 14-3-3OMEGA, GF14 OMEGA | general regulatory factor 2 | chr1:29461883-29463052 FORWARD LENGTH=259	2183.08	3361.86	3046.62	2512.38	1526.1	1523.36
PRUPE_1G522800	V1	NA	AT1G22470	Symbols: | unknown protein; BEST Arabidopsis thaliana protein match is: unknown protein (TAIR:AT1G72240.1); Has 1693 Blast hits to 236 proteins in 54 species: Archae - 0; Bacteria - 8; Metazoa - 451; Fungi - 116; Plants - 94; Viruses - 2; Other Eukaryotes - 1022 (source: NCBI BLink). | chr1:7932908-7933348 REVERSE LENGTH=146	986.78	1236.44	503.09	381.4	136.48	176.88
PRUPE_1G523000	V1	transcription factor (HD-ZIP I/II)	AT2G22430	Symbols: ATHB6, HB6 | homeobox protein 6 | chr2:9526470-9527612 REVERSE LENGTH=311	1349.65	2013.43	1604.95	1001.85	1256.84	1055.76
PRUPE_1G523700	V1	Blue copper protein OS=Pisum sativum (sp|q41001|bcp_pea 130.0)	AT1G72230	Symbols: | Cupredoxin superfamily protein | chr1:27188287-27189093 FORWARD LENGTH=181	287.62	375.19	299.09	162.8	72.51	52.25
PRUPE_1G524000	V1	effector receptor (NLR)	AT5G17680	Symbols: | disease resistance protein (TIR-NBS-LRR class), putative | chr5:5822999-5827153 FORWARD LENGTH=1294	424.85	437.47	254.13	286.68	212.16	243.81
PRUPE_1G524300	V1	NA		n/a	1264.48	1069.03	532.61	484.63	277.13	181.56
PRUPE_1G524400	V1	RING-H2-class E3 ATL-subclass ubiquitin ligase	AT1G72220	Symbols: | RING/U-box superfamily protein | chr1:27184388-27185629 REVERSE LENGTH=413	72.83	96.77	48.07	37.94	24.76	33.73
PRUPE_1G524600	V1	RING-H2-class E3 ATL-subclass ubiquitin ligase	AT1G35330	Symbols: | RING/U-box superfamily protein | chr1:12965046-12966113 FORWARD LENGTH=327	235.89	311.45	170.73	146.15	73.65	66.78
PRUPE_1G524700	V1	Putative clathrin assembly protein At4g40080 OS=Arabidopsis thaliana (sp|q8l936|cap16_arath 217.0)	AT4G40080	Symbols: | ENTH/ANTH/VHS superfamily protein | chr4:18579371-18580542 FORWARD LENGTH=365	228.46	206.36	78.56	93.91	47.29	77.83
PRUPE_1G526000	V1	class tau glutathione S-transferase	AT2G29420	Symbols: ATGSTU7, GST25, GSTU7 | glutathione S-transferase tau 7 | chr2:12618111-12618871 REVERSE LENGTH=227	234.25	376.83	158.7	201.88	90.09	161.59
PRUPE_1G526600	V1	SFT12 group Qc-type SNARE protein	AT4G14600	Symbols: | Target SNARE coiled-coil domain protein | chr4:8376562-8378078 FORWARD LENGTH=137	573.07	631.49	465.4	437.05	406.98	420.23
PRUPE_1G526700	V1	NA	AT4G24380	Symbols: | INVOLVED IN: 10-formyltetrahydrofolate biosynthetic process, folic acid and derivative biosynthetic process; EXPRESSED IN: 24 plant structures; EXPRESSED DURING: 15 growth stages; CONTAINS InterPro DOMAIN/s: Serine hydrolase (InterPro:IPR005645); BEST Arabidopsis thaliana protein match is: alpha/beta-Hydrolases superfamily protein (TAIR:AT5G65400.1); Has 30201 Blast hits to 17322 prote…	981.28	671.06	391.44	376.13	337.5	254.01
PRUPE_1G527200	V1	Serine/threonine-protein kinase-like protein At1g28390 OS=Arabidopsis thaliana (sp|q9sgn7|ccr12_arath 370.0) & Enzyme classification.EC_2 transferases.EC_2.7 transferase transferring phosphorus-containing group(50.2.7 92.4)	AT1G28390	Symbols: | Protein kinase superfamily protein | chr1:9966814-9968226 REVERSE LENGTH=470	857.99	734.51	870.44	641.96	492.38	283.2
PRUPE_1G527300	V1	NA	AT1G02070	Symbols: | unknown protein; BEST Arabidopsis thaliana protein match is: unknown protein (TAIR:AT3G60520.1); Has 98 Blast hits to 98 proteins in 13 species: Archae - 0; Bacteria - 0; Metazoa - 0; Fungi - 0; Plants - 98; Viruses - 0; Other Eukaryotes - 0 (source: NCBI BLink). | chr1:370445-370947 REVERSE LENGTH=131	1554.66	1162.86	738.62	741.63	752.73	657.32
PRUPE_1G527600	V1	transcription factor (bHLH)	AT5G50010	Symbols: | sequence-specific DNA binding transcription factors;transcription regulators | chr5:20349556-20350491 FORWARD LENGTH=311	3944.29	3734.75	2589.92	2749.08	2330.78	2122.5
PRUPE_1G527700	V1	NA	AT5G50011	Symbols: CPuORF37 | conserved peptide upstream open reading frame 37 | chr5:20349114-20349380 FORWARD LENGTH=51	1296.88	1365.63	916.02	860.31	909.48	714.85
PRUPE_1G528000	V1	NA	AT2G33740	Symbols: CUTA | Nitrogen regulatory PII-like, alpha/beta | chr2:14269590-14271523 FORWARD LENGTH=182	4093.28	4717.34	2783.02	2611.99	1839.41	2358.43
PRUPE_1G529100	V1	ROP-activating protein (RenGAP)	AT4G24580	Symbols: REN1 | Rho GTPase activation protein (RhoGAP) with PH domain | chr4:12687879-12694248 REVERSE LENGTH=933	240.92	268.81	225.74	222.28	128.91	116.86
PRUPE_1G529200	V1	solute transporter (MTCC)	AT2G22500	Symbols: UCP5, ATPUMP5, DIC1 | uncoupling protein 5 | chr2:9563531-9564472 REVERSE LENGTH=313	4276.78	6240.45	2609.02	1632.84	503.29	604.28
PRUPE_1G529800	V1	Pepsin-type protease	AT1G09750	Symbols: | Eukaryotic aspartyl protease family protein | chr1:3157541-3158960 FORWARD LENGTH=449	5032.34	3149.94	2440.73	2038.75	1775.19	1552.48
PRUPE_1G531100	V1	transcription factor (MADS/AGL)	AT4G24540	Symbols: AGL24 | AGAMOUS-like 24 | chr4:12671160-12673645 REVERSE LENGTH=220	427.4	1121.74	147.95	132.26	44.9	88.9
PRUPE_1G531400	V1	transcription factor (MADS/AGL)	AT4G24540	Symbols: AGL24 | AGAMOUS-like 24 | chr4:12671160-12673645 REVERSE LENGTH=220	1480.67	5029.58	1725.67	1659.33	645.41	1225.84
PRUPE_1G531600	V1	transcription factor (MADS/AGL)	AT2G22540	Symbols: SVP, AGL22 | K-box region and MADS-box transcription factor family protein | chr2:9580417-9583603 FORWARD LENGTH=240	3985.94	16808.7	16394.1	11586.1	2894.31	4049.08
PRUPE_1G531700	V1	transcription factor (MADS/AGL)	AT2G22540	Symbols: SVP, AGL22 | K-box region and MADS-box transcription factor family protein | chr2:9580417-9583603 FORWARD LENGTH=240	10542.8	37675.9	25528.1	18942.9	4604.32	7462.54
PRUPE_1G532000	V1	motor protein (Kinesin-4)	AT5G60930	Symbols: | P-loop containing nucleoside triphosphate hydrolases superfamily protein | chr5:24515398-24522511 REVERSE LENGTH=1294	173.91	209.67	187.7	192.2	107.85	110.05
PRUPE_1G532100	V1	Kinesin-like protein KIN-4C OS=Arabidopsis thaliana (sp|f4k0j3|kn4c_arath 181.0)	AT5G60930	Symbols: | P-loop containing nucleoside triphosphate hydrolases superfamily protein | chr5:24515398-24522511 REVERSE LENGTH=1294	109.15	139.53	153.19	149	104.29	98.46
PRUPE_1G532800	V1	NADPHcytochrome P450 reductase (ATR)	AT4G24520	Symbols: ATR1, AR1 | P450 reductase 1 | chr4:12663065-12667066 REVERSE LENGTH=692	3361.22	4854.36	2670.17	3115.28	2358.29	3340.1
PRUPE_1G534200	V1	UDP-glycosyltransferase 91C1 OS=Arabidopsis thaliana (sp|q9lta3|u91c1_arath 500.0) & Enzyme classification.EC_2 transferases.EC_2.4 glycosyltransferase(50.2.4 151.1)	AT5G49690	Symbols: | UDP-Glycosyltransferase superfamily protein | chr5:20189968-20191350 REVERSE LENGTH=460	114.72	210.65	113.88	132.7	90.13	123.12
PRUPE_1G535100	V1	motor protein (Kinesin-14)	AT2G22610	Symbols: | Di-glucose binding protein with Kinesin motor domain | chr2:9599550-9604626 FORWARD LENGTH=1062	113.24	129.72	93.71	89.37	58.57	65.15
PRUPE_1G535200	V1	NA	AT1G74520	Symbols: ATHVA22A, HVA22A | HVA22 homologue A | chr1:28008109-28009156 REVERSE LENGTH=177	386.15	341.67	289.07	247.94	224.67	168.85
PRUPE_1G539800	V1	effector receptor (NLR)	AT5G36930	Symbols: | Disease resistance protein (TIR-NBS-LRR class) family | chr5:14567771-14571907 REVERSE LENGTH=1188	252.29	264.39	177.51	184.77	148.56	134.01
PRUPE_1G539900	V1	Glycine-rich domain-containing protein 2 OS=Arabidopsis thaliana (sp|q9szj2|grdp2_arath 182.0)	AT4G37900	Symbols: | Protein of unknown function (duplicated DUF1399) | chr4:17821737-17824445 REVERSE LENGTH=787	261.14	229.01	170.77	171.91	147.21	130.28
PRUPE_1G541200	V1	phosphoenolpyruvate carboxykinase	AT4G37870	Symbols: PCK1, PEPCK | phosphoenolpyruvate carboxykinase 1 | chr4:17802974-17806332 REVERSE LENGTH=671	190.51	181.64	199.82	115.08	154.06	81.7
PRUPE_1G542600	V1	component alpha-Tubulin of alpha-beta-Tubulin heterodimer	AT1G50010	Symbols: TUA2 | tubulin alpha-2 chain | chr1:18517737-18519729 FORWARD LENGTH=450	10497.8	13322.5	16889.8	11395.3	8036.12	7169.76
PRUPE_1G543900	V1	Alcohol dehydrogenase-like 7 OS=Arabidopsis thaliana (sp|q9fh04|adhl7_arath 439.0)	AT5G42250	Symbols: | Zinc-binding alcohol dehydrogenase family protein | chr5:16894087-16897450 FORWARD LENGTH=390	403.31	921.08	599.79	544.02	291.88	417.68
PRUPE_1G544000	V1	NA	AT1G10020	Symbols: | Protein of unknown function (DUF1005) | chr1:3269939-3271732 REVERSE LENGTH=461	210.34	1087.45	869.39	952.25	410.03	837.48
PRUPE_1G545000	V1	Putative disease resistance protein RGA3 OS=Solanum bulbocastanum (sp|q7xa40|rga3_solbu 419.0)	AT3G14470	Symbols: | NB-ARC domain-containing disease resistance protein | chr3:4857940-4861104 FORWARD LENGTH=1054	99.01	129.19	67.32	76.12	56.5	59.01
PRUPE_1G545200	V1	Putative disease resistance protein RGA4 OS=Solanum bulbocastanum (sp|q7xa39|rga4_solbu 413.0)	AT3G14470	Symbols: | NB-ARC domain-containing disease resistance protein | chr3:4857940-4861104 FORWARD LENGTH=1054	391.02	600.2	375.69	321.69	206.01	219.84
PRUPE_1G545400	V1	transcription factor (DREB)	AT1G33760	Symbols: | Integrase-type DNA-binding superfamily protein | chr1:12237944-12238498 FORWARD LENGTH=184	58.9	98.96	17.24	20.1	5.77	16.1
PRUPE_1G545500	V1	metabolite transporter (DTX)	AT1G71140	Symbols: | MATE efflux family protein | chr1:26824762-26826748 FORWARD LENGTH=485	16.38	111.09	14.64	10.24	7.02	14.22
PRUPE_1G545600	V1	component eS28 of SSU proteome	AT5G64140	Symbols: RPS28 | ribosomal protein S28 | chr5:25667529-25667723 REVERSE LENGTH=64	121.86	124.7	112.95	148.31	96.59	117.52
PRUPE_1G545900	V1	NA	AT3G18670	Symbols: | Ankyrin repeat family protein | chr3:6424135-6426471 REVERSE LENGTH=598	1168.93	1657.66	1199.11	1273.86	583.59	887.26
PRUPE_1G546400	V1	NA	AT1G33780	Symbols: | Protein of unknown function (DUF179) | chr1:12244799-12246034 REVERSE LENGTH=325	1160.29	1418.68	998.5	923.83	818.88	912.9
PRUPE_1G547100	V1	glucuronoxylan 4-O-methyltransferase	AT1G33800	Symbols: | Protein of unknown function (DUF579) | chr1:12261480-12262456 FORWARD LENGTH=297	1449.83	1260.08	1138.63	1050.37	946.6	755.89
PRUPE_1G547500	V1	UDP-glycosyltransferase 88F3 OS=Pyrus communis (sp|d3uag7|u88f3_pyrco 770.0) & Enzyme classification.EC_2 transferases.EC_2.4 glycosyltransferase(50.2.4 302.5)	AT3G16520	Symbols: UGT88A1 | UDP-glucosyl transferase 88A1 | chr3:5619355-5620833 REVERSE LENGTH=462	606.58	671.93	396.87	347.96	153.09	115.54
PRUPE_1G547800	V1	UDP-glycosyltransferase 88F3 OS=Pyrus communis (sp|d3uag7|u88f3_pyrco 728.0) & Enzyme classification.EC_2 transferases.EC_2.4 glycosyltransferase(50.2.4 301.8)	AT3G16520	Symbols: UGT88A1 | UDP-glucosyl transferase 88A1 | chr3:5619355-5620833 REVERSE LENGTH=462	4696.6	7819.31	3525.49	2254.6	639.31	455.68
PRUPE_1G548600	V1	Enzyme classification.EC_1 oxidoreductases.EC_1.3 oxidoreductase acting on CH-CH group of donor(50.1.3 738.5) & 12-oxophytodienoate reductase 2 OS=Arabidopsis thaliana (sp|q8gyb8|opr2_arath 632.0)	AT1G76690	Symbols: OPR2, ATOPR2 | 12-oxophytodienoate reductase 2 | chr1:28778976-28780355 FORWARD LENGTH=374	637.67	734.67	530.08	466.32	306.67	232.35
PRUPE_1G548800	V1	Enzyme classification.EC_1 oxidoreductases.EC_1.3 oxidoreductase acting on CH-CH group of donor(50.1.3 730.3) & 12-oxophytodienoate reductase 2 OS=Arabidopsis thaliana (sp|q8gyb8|opr2_arath 627.0)	AT1G76690	Symbols: OPR2, ATOPR2 | 12-oxophytodienoate reductase 2 | chr1:28778976-28780355 FORWARD LENGTH=374	330.46	336.33	327.24	248.25	282.42	171.84
PRUPE_1G550200	V1	NA	AT4G09900	Symbols: ATMES12, MES12 | methyl esterase 12 | chr4:6221767-6223924 REVERSE LENGTH=349	748.65	801.82	682.44	571.09	444.82	407.53
PRUPE_1G551400	V1	transcription factor (MYB)	AT1G22640	Symbols: ATMYB3, MYB3 | myb domain protein 3 | chr1:8006289-8007219 FORWARD LENGTH=257	1168.89	858.04	884.8	555.12	625.3	391.32
PRUPE_1G551900	V1	component NdhT of NDH electron donor-binding subcomplex E	AT4G09350	Symbols: | Chaperone DnaJ-domain superfamily protein | chr4:5931317-5932152 REVERSE LENGTH=249	209.87	160.1	142.63	130.11	112.66	120.73
PRUPE_1G554600	V1	transcription factor (bHLH)	AT1G35460	Symbols: | basic helix-loop-helix (bHLH) DNA-binding superfamily protein | chr1:13040092-13041907 FORWARD LENGTH=259	285.13	430.58	293.74	279.33	251.51	306.16
PRUPE_1G556200	V1	CEP-peptide receptor (CEPR)	AT1G72180	Symbols: | Leucine-rich receptor-like protein kinase family protein | chr1:27164074-27167204 FORWARD LENGTH=977	2320.71	1822.55	1263.04	1138.13	1376.08	1207.87
PRUPE_1G556500	V1	protein kinase (Crinkly-like)	AT5G47850	Symbols: CCR4 | CRINKLY4 related 4 | chr5:19378803-19381058 REVERSE LENGTH=751	253.59	440.09	75.72	81.4	19.91	44.19
PRUPE_1G556700	V1	NA	AT3G07870	Symbols: | F-box and associated interaction domains-containing protein | chr3:2510871-2512124 FORWARD LENGTH=417	446.11	391.54	266.76	290.57	274.9	255.87
PRUPE_1G556900	V1	alkaline sucrose-specific invertase (CIN)	AT4G09510	Symbols: CINV2 | cytosolic invertase 2 | chr4:6021312-6023310 REVERSE LENGTH=558	1052.76	1159.65	1206.08	1011.68	684.24	568.01
PRUPE_1G557200	V1	Disease resistance protein RUN1 OS=Vitis rotundifolia (sp|v9m398|run1_vitro 327.0)	AT5G36930	Symbols: | Disease resistance protein (TIR-NBS-LRR class) family | chr5:14567771-14571916 REVERSE LENGTH=1191	759.42	706.01	373.12	422.24	293.34	320.34
PRUPE_1G557300	V1	NA		n/a	818.58	831.13	468.13	496.67	325.53	354.91
PRUPE_1G558100	V1	arabinogalactan protein (Xylogen)	AT5G64080	Symbols: | Bifunctional inhibitor/lipid-transfer protein/seed storage 2S albumin superfamily protein | chr5:25645475-25646638 REVERSE LENGTH=178	6560.19	6544.6	5032.58	5336.11	4897.5	4415.61
PRUPE_1G558600	V1	aminotransferase (ALD1)	AT2G13810	Symbols: ALD1 | AGD2-like defense response protein 1 | chr2:5768489-5772138 FORWARD LENGTH=456	125.84	150.33	150.62	172.35	82.58	83.49
PRUPE_1G558800	V1	protein kinase (LRR-II)	AT4G33430	Symbols: BAK1 | BRI1-associated receptor kinase | chr4:16086654-16090288 REVERSE LENGTH=662	173.16	175.6	140.47	154.26	134.45	117.44
PRUPE_1G559700	V1	Probable WRKY transcription factor 19 OS=Arabidopsis thaliana (sp|q9sz67|wrk19_arath 236.0)	AT5G64550	Symbols: | loricrin-related | chr5:25801794-25803698 REVERSE LENGTH=634	490.46	650.27	434.58	372.75	305.38	310.35
PRUPE_1G568000	V1	substrate(IPMS) adaptor of regulatory SCF ubiquitin ligase	AT1G10780	Symbols: | F-box/RNI-like superfamily protein | chr1:3592875-3594310 REVERSE LENGTH=418	133.06	129.56	113.65	101.7	77.08	66.9
PRUPE_1G569500	V1	demethylase (ALKBH9)	AT2G17970	Symbols: | 2-oxoglutarate (2OG) and Fe(II)-dependent oxygenase superfamily protein | chr2:7819116-7820787 REVERSE LENGTH=433	518.43	514.12	301.56	317.75	233.84	199.4
PRUPE_1G572600	V1	subunit alpha of RAB-GTPase geranylgeranyltransferase (RGT) complex	AT4G24490	Symbols: | RAB geranylgeranyl transferase alpha subunit 1 | chr4:12655330-12658103 REVERSE LENGTH=678	366.19	302.78	218.05	219.75	228.09	194.13
PRUPE_1G572700	V1	NA	AT4G24490	Symbols: | RAB geranylgeranyl transferase alpha subunit 1 | chr4:12655330-12658103 REVERSE LENGTH=678	189.1	164.42	128.93	133.74	143.94	126.34
PRUPE_1G572800	V1	NA	AT1G22930	Symbols: | T-complex protein 11 | chr1:8117521-8121854 FORWARD LENGTH=1131	2689.55	2110.63	1767.43	1753.52	1694.87	1353.32
PRUPE_1G575200	V1	Receptor-like protein EIX2 OS=Solanum lycopersicum (sp|q6jn46|eix2_sollc 460.0)	AT2G34930	Symbols: | disease resistance family protein / LRR family protein | chr2:14737169-14739886 REVERSE LENGTH=905	99.51	109.29	79.3	87.3	63.3	66.66
PRUPE_1G577800	V1	NA	AT1G15380	Symbols: | Lactoylglutathione lyase / glyoxalase I family protein | chr1:5290955-5292287 FORWARD LENGTH=174	7870.6	12064.3	9147.35	5743.18	4405.3	4506.08
PRUPE_1G578600	V1	2-keto acid transporter (BAT)	AT1G78560	Symbols: | Sodium Bile acid symporter family | chr1:29546846-29548764 REVERSE LENGTH=401	526.71	622.32	532.46	532.44	403.06	405.28
PRUPE_1G578700	V1	Protein DMP5 OS=Arabidopsis thaliana (sp|q9m897|dmp5_arath 209.0)	AT3G02430	Symbols: | Protein of unknown function (DUF679) | chr3:499360-500019 FORWARD LENGTH=219	965.65	855.3	806.43	740.65	448.2	266.3
PRUPE_1G579700	V1	NA		n/a	499.54	566.44	351.61	330.44	253.07	240.45
PRUPE_1G580500	V1	p-coumaroyl shikimate/quinate 3-hydroxylase (C3H)	AT2G40890	Symbols: CYP98A3 | cytochrome P450, family 98, subfamily A, polypeptide 3 | chr2:17058291-17060532 REVERSE LENGTH=508	684.55	1011.85	1093.72	854.64	640.19	530.9
PRUPE_1G582100	V1	glucuronoxylan 4-O-methyltransferase	AT1G09610	Symbols: | Protein of unknown function (DUF579) | chr1:3111789-3112637 FORWARD LENGTH=282	116.64	91.31	106.08	67.61	82.82	46.05
PRUPE_1G582400	V1	NA	AT1G57680	Symbols: | FUNCTIONS IN: molecular_function unknown; INVOLVED IN: biological_process unknown; LOCATED IN: endomembrane system; EXPRESSED IN: 24 plant structures; EXPRESSED DURING: 15 growth stages; CONTAINS InterPro DOMAIN/s: Uncharacterised conserved protein UCP031277 (InterPro:IPR016971); Has 35333 Blast hits to 34131 proteins in 2444 species: Archae - 798; Bacteria - 22429; Metazoa - 974; Fung…	1057.98	1713.18	1664.94	1655.94	1182.11	1435.56
PRUPE_1G582500	V1	glucosylceramidase (GCD)	AT5G49900	Symbols: | Beta-glucosidase, GBA2 type family protein | chr5:20297235-20302019 REVERSE LENGTH=957	452.07	586.09	471.16	406.77	228.33	196.82
PRUPE_1G585100	V1	NA		n/a	335.96	380.34	305.24	332.28	127.83	162.4
PRUPE_1G587400	V1	NA	AT2G02410	Symbols: | unknown protein; CONTAINS InterPro DOMAIN/s: Protein of unknown function DUF901 (InterPro:IPR010298); Has 1151 Blast hits to 1151 proteins in 597 species: Archae - 0; Bacteria - 1105; Metazoa - 0; Fungi - 0; Plants - 42; Viruses - 0; Other Eukaryotes - 4 (source: NCBI BLink). | chr2:632713-634613 FORWARD LENGTH=308	546.41	786.08	540.84	565.16	469.54	691.94
PRUPE_1G587600	V1	NA	AT5G49800	Symbols: | Polyketide cyclase/dehydrase and lipid transport superfamily protein | chr5:20234771-20236135 REVERSE LENGTH=242	41.68	110.67	177.45	61.34	57.6	74.63
PRUPE_1G587900	V1	NA	AT5G49720	Symbols: ATGH9A1, TSD1, DEC, KOR, RSW2, IRX2, KOR1, GH9A1 | glycosyl hydrolase 9A1 | chr5:20197765-20200168 REVERSE LENGTH=621	3835.38	4148.67	4853.74	4147.62	3806.72	3230.49
PRUPE_2G000100	V1	NA	AT3G18690	Symbols: MKS1 | MAP kinase substrate 1 | chr3:6429755-6430423 REVERSE LENGTH=222	578.43	527.19	372.73	338.8	311.17	253.62
PRUPE_2G000800	V1	NA	AT2G44230	Symbols: | Plant protein of unknown function (DUF946) | chr2:18286537-18288247 FORWARD LENGTH=542	52.69	72.53	99.74	83.47	98.25	45.03
PRUPE_2G000900	V1	NA	AT2G18370	Symbols: | Bifunctional inhibitor/lipid-transfer protein/seed storage 2S albumin superfamily protein | chr2:7980687-7981475 FORWARD LENGTH=116	630.05	1307.72	1249.22	1176.49	562.4	512.86
PRUPE_2G001300	V1	NA	AT2G44260	Symbols: | Plant protein of unknown function (DUF946) | chr2:18295988-18297739 FORWARD LENGTH=553	64.52	85.61	95.72	78.82	80.68	62.34
PRUPE_2G004200	V1	Nt-asparagine amidase (NTAN)	AT2G44420	Symbols: | protein N-terminal asparagine amidohydrolase family protein | chr2:18330568-18332696 FORWARD LENGTH=347	407.28	454.21	223.33	257.1	205.88	234.89
PRUPE_2G004500	V1	zeaxanthin epoxidase (ZEP)	AT5G67030	Symbols: ABA1, LOS6, NPQ2, ATABA1, ZEP, IBS3, ATZEP | zeaxanthin epoxidase (ZEP) (ABA1) | chr5:26753745-26757090 REVERSE LENGTH=667	110.26	101.08	67.82	45.79	36.62	33.97
PRUPE_2G005200	V1	O-fucosyltransferase 20 OS=Arabidopsis thaliana (sp|o64884|oft20_arath 626.0)	AT2G44500	Symbols: | O-fucosyltransferase family protein | chr2:18374447-18376435 FORWARD LENGTH=573	755.37	926.37	523.27	537.1	356.41	407.98
PRUPE_2G005500	V1	13-lipoxygenase (LOX)	AT3G45140	Symbols: LOX2, ATLOX2 | lipoxygenase 2 | chr3:16525437-16529233 FORWARD LENGTH=896	2088.1	1409.8	516.72	334.76	197.89	157.84
PRUPE_2G006400	V1	NA		n/a	20.97	72.91	21.36	27.05	5.38	17.14
PRUPE_2G006500	V1	Cytochrome P450 71AU50 OS=Prunus mume (sp|a0a068q5v6|c7150_prumu 870.0) & Enzyme classification.EC_1 oxidoreductases.EC_1.14 oxidoreductase acting on paired donor with incorporation or reduction of molecular oxygen(50.1.13 412.7)	AT3G26320	Symbols: CYP71B36 | cytochrome P450, family 71, subfamily B, polypeptide 36 | chr3:9644383-9646064 REVERSE LENGTH=500	94.67	75.87	14.85	19.24	7.52	12.29
PRUPE_2G007200	V1	Thioredoxin-like protein Clot OS=Arabidopsis thaliana (sp|q9fmn4|tclot_arath 162.0)	AT5G42850	Symbols: | Thioredoxin superfamily protein | chr5:17182072-17182568 REVERSE LENGTH=134	1728.39	2168.15	1409.49	1105.61	574.62	504.79
PRUPE_2G007300	V1	mitotic-specific Kleisin-type component SCC1 of cohesin regulator complex	AT3G59550	Symbols: SYN3, ATRAD21.2, ATSYN3 | Rad21/Rec8-like family protein | chr3:21997262-22000496 FORWARD LENGTH=693	69.37	105.13	82.61	75.28	63.3	75.89
PRUPE_2G008200	V1	NA	AT5G48020	Symbols: | 2-oxoglutarate (2OG) and Fe(II)-dependent oxygenase superfamily protein | chr5:19462888-19464790 REVERSE LENGTH=355	263.61	234.75	180.51	214.93	217.95	199.95
PRUPE_2G008400	V1	Cytochrome P450 705A20 OS=Arabidopsis thaliana (sp|q9ljy7|c75ak_arath 422.0) & Enzyme classification.EC_1 oxidoreductases.EC_1.14 oxidoreductase acting on paired donor with incorporation or reduction of molecular oxygen(50.1.13 314.7)	AT4G15360	Symbols: CYP705A3 | cytochrome P450, family 705, subfamily A, polypeptide 3 | chr4:8770185-8771852 FORWARD LENGTH=527	91.44	112.58	47.94	61.99	39.75	39.69
PRUPE_2G010300	V1	Zinc finger A20 and AN1 domain-containing stress-associated protein 5 OS=Arabidopsis thaliana (sp|q9lhj8|sap5_arath 146.0)	AT3G12630	Symbols: | A20/AN1-like zinc finger family protein | chr3:4012707-4013189 FORWARD LENGTH=160	3608.51	2495.99	1892.17	1749.24	1037.28	917.68
PRUPE_2G010400	V1	Zinc finger A20 and AN1 domain-containing stress-associated protein 8 OS=Oryza sativa subsp. indica (sp|a2yez6|sap8_orysi 209.0)	AT1G51200	Symbols: | A20/AN1-like zinc finger family protein | chr1:18985690-18986211 FORWARD LENGTH=173	8211.69	7346.93	2848.86	3303.56	1899.7	2537.47
PRUPE_2G011000	V1	Putative disease resistance protein RGA3 OS=Solanum bulbocastanum (sp|q7xa40|rga3_solbu 517.0)	AT3G14470	Symbols: | NB-ARC domain-containing disease resistance protein | chr3:4857940-4861104 FORWARD LENGTH=1054	147.31	121.65	91.12	96.5	94.85	94.62
PRUPE_2G011500	V1	Putative disease resistance protein RGA3 OS=Solanum bulbocastanum (sp|q7xa40|rga3_solbu 438.0)	AT3G14470	Symbols: | NB-ARC domain-containing disease resistance protein | chr3:4857940-4861104 FORWARD LENGTH=1054	104.15	74.39	76.49	78.59	69.77	59.01
PRUPE_2G012400	V1	NA	AT3G52110	Symbols: | unknown protein; FUNCTIONS IN: molecular_function unknown; INVOLVED IN: biological_process unknown; LOCATED IN: cellular_component unknown; EXPRESSED IN: 20 plant structures; EXPRESSED DURING: 11 growth stages. | chr3:19323925-19325632 REVERSE LENGTH=334	158.72	137.37	132.07	126.7	112.13	82.35
PRUPE_2G012500	V1	NA	AT3G52105	Symbols: | unknown protein; FUNCTIONS IN: molecular_function unknown; INVOLVED IN: biological_process unknown; LOCATED IN: endomembrane system; Has 35333 Blast hits to 34131 proteins in 2444 species: Archae - 798; Bacteria - 22429; Metazoa - 974; Fungi - 991; Plants - 531; Viruses - 0; Other Eukaryotes - 9610 (source: NCBI BLink). | chr3:19323394-19323606 FORWARD LENGTH=70	1150.39	860.16	828.07	808.93	762.7	636.17
PRUPE_2G013300	V1	RING-H2-class E3 ATL-subclass ubiquitin ligase	AT2G35910	Symbols: | RING/U-box superfamily protein | chr2:15073225-15073878 REVERSE LENGTH=217	156.94	182.64	107.49	115.63	105.67	88.21
PRUPE_2G013900	V1	Disease resistance protein RGA2 OS=Solanum bulbocastanum (sp|q7xbq9|rga2_solbu 523.0)	AT3G14470	Symbols: | NB-ARC domain-containing disease resistance protein | chr3:4857940-4861104 FORWARD LENGTH=1054	77.5	97.54	62.14	57.55	46.91	45.86
PRUPE_2G014800	V1	polygalacturonase (QRT2)	AT3G07970	Symbols: QRT2 | Pectin lyase-like superfamily protein | chr3:2541006-2543370 FORWARD LENGTH=439	81.97	200.84	99.93	67.69	20.36	30.43
PRUPE_2G017200	V1	NA	AT3G52070	Symbols: | unknown protein; FUNCTIONS IN: molecular_function unknown; INVOLVED IN: biological_process unknown; LOCATED IN: chloroplast; EXPRESSED IN: 22 plant structures; EXPRESSED DURING: 13 growth stages; Has 23 Blast hits to 23 proteins in 10 species: Archae - 0; Bacteria - 0; Metazoa - 0; Fungi - 0; Plants - 23; Viruses - 0; Other Eukaryotes - 0 (source: NCBI BLink). | chr3:19312753-19313097 …	1366.88	1424.55	1051.64	939.88	932.64	1081.62
PRUPE_2G017500	V1	DNA topoisomerase (TOP2)	AT3G23890	Symbols: TOPII, ATTOPII | topoisomerase II | chr3:8624931-8631106 FORWARD LENGTH=1473	358.48	483.59	453.57	485.9	284.21	311.86
PRUPE_2G017800	V1	NA	AT3G08030	Symbols: | Protein of unknown function, DUF642 | chr3:2564191-2565819 FORWARD LENGTH=365	7518.83	7275.19	6100.09	5788.48	4363.01	3996.73
PRUPE_2G018300	V1	effector receptor (NLR)	AT4G11170	Symbols: | Disease resistance protein (TIR-NBS-LRR class) family | chr4:6811127-6817130 FORWARD LENGTH=1095	881.62	899.52	595.57	584.48	452.21	475.23
PRUPE_2G019200	V1	sterol C-24 methyltransferase	AT5G13710	Symbols: SMT1, CPH | sterol methyltransferase 1 | chr5:4424048-4426866 REVERSE LENGTH=336	1537.43	2276.35	1856.07	1865.53	1427.59	1674.4
PRUPE_2G019400	V1	NA		n/a	232.48	315.04	223.8	235.94	155.72	177.08
PRUPE_2G019500	V1	component SAG101 of EDS1-PAD4/SAG101 signalling heterodimers	AT5G14930	Symbols: SAG101 | senescence-associated gene 101 | chr5:4828754-4830769 FORWARD LENGTH=537	2270.54	2393.16	1500.08	1324.63	598.62	417.64
PRUPE_2G019800	V1	NA	AT3G57450	Symbols: | unknown protein; Has 65 Blast hits to 65 proteins in 11 species: Archae - 0; Bacteria - 0; Metazoa - 0; Fungi - 0; Plants - 65; Viruses - 0; Other Eukaryotes - 0 (source: NCBI BLink). | chr3:21262028-21262318 FORWARD LENGTH=96	471.19	922.79	392.15	314.1	184.17	204.49
PRUPE_2G020100	V1	cytosolic polyamine oxidase (PAO1)	AT5G13700	Symbols: ATPAO1, APAO, PAO1 | polyamine oxidase 1 | chr5:4420222-4422974 REVERSE LENGTH=472	468.45	537.25	330.22	292.96	221.51	251.23
PRUPE_2G020400	V1	transcription factor (bZIP)	AT2G40950	Symbols: BZIP17 | Basic-leucine zipper (bZIP) transcription factor family protein | chr2:17087823-17090326 REVERSE LENGTH=721	2889.9	2526.47	1718.11	2110.28	1840.89	1985.33
PRUPE_2G021000	V1	Phenylacetaldehyde reductase OS=Rosa hybrid cultivar (sp|a0a0b6vq48|par1_roshc 428.0)	AT5G19440	Symbols: | NAD(P)-binding Rossmann-fold superfamily protein | chr5:6556493-6558123 FORWARD LENGTH=326	937.78	523.36	253.56	221.7	171.15	131.81
PRUPE_2G021200	V1	NA		n/a	27.89	89.45	30.26	29.57	42.86	33.7
PRUPE_2G022000	V1	component SMC5 of homologous recombination repair Smc5-Smc6 complex	AT5G15920	Symbols: SMC5 | structural maintenance of chromosomes 5 | chr5:5196210-5199559 FORWARD LENGTH=1053	668.64	886.27	572.87	634.62	479.97	602.56
PRUPE_2G022300	V1	NA	AT5G12470	Symbols: | Protein of unknown function (DUF3411) | chr5:4044950-4047290 REVERSE LENGTH=386	1789.54	1724.56	1433.87	1522.39	1226.28	1185.91
PRUPE_2G022400	V1	Putative disease resistance RPP13-like protein 1 OS=Arabidopsis thaliana (sp|q9lrr4|r13l1_arath 540.0)	AT3G14470	Symbols: | NB-ARC domain-containing disease resistance protein | chr3:4857940-4861104 FORWARD LENGTH=1054	627.44	1208.97	710.29	988.24	538.9	847.61
PRUPE_2G022500	V1	Putative disease resistance RPP13-like protein 1 OS=Arabidopsis thaliana (sp|q9lrr4|r13l1_arath 511.0)	AT3G14470	Symbols: | NB-ARC domain-containing disease resistance protein | chr3:4857940-4861104 FORWARD LENGTH=1054	207.58	292.18	116.21	174.01	131.78	199.32
PRUPE_2G023200	V1	NA	AT1G01550	Symbols: BPS1 | Protein of unknown function (DUF793) | chr1:200526-201575 FORWARD LENGTH=349	479.78	625.96	192.86	218.27	52.91	93.49
PRUPE_2G023600	V1	Putative disease resistance RPP13-like protein 1 OS=Arabidopsis thaliana (sp|q9lrr4|r13l1_arath 577.0)	AT3G14470	Symbols: | NB-ARC domain-containing disease resistance protein | chr3:4857940-4861104 FORWARD LENGTH=1054	736.33	929.65	708.78	678.85	460.54	628.5
PRUPE_2G023700	V1	serine carboxypeptidase	AT3G63470	Symbols: scpl40 | serine carboxypeptidase-like 40 | chr3:23438561-23440862 FORWARD LENGTH=502	111.32	177.81	218.83	155.33	59.61	34.36
PRUPE_2G025100	V1	pheophytin pheophorbide hydrolase (PPH)	AT5G13800	Symbols: PPH, CRN1 | pheophytinase | chr5:4452063-4454141 REVERSE LENGTH=484	744.14	544.04	555.17	485.31	489.64	402.12
PRUPE_2G026500	V1	NAD-dependent glycerol-3-phosphate dehydrogenase	AT2G41540	Symbols: GPDHC1 | 6-phosphogluconate dehydrogenase family protein | chr2:17326801-17328654 FORWARD LENGTH=462	761.88	897.31	730.91	740.03	579.63	645.86
PRUPE_2G026800	V1	NA	AT5G13460	Symbols: IQD11 | IQ-domain 11 | chr5:4316323-4318247 FORWARD LENGTH=443	332.05	676.34	614.54	384.74	435.07	396.42
PRUPE_2G027200	V1	Disease resistance protein At4g27190 OS=Arabidopsis thaliana (sp|q9t048|drl27_arath 261.0)	AT4G27190	Symbols: | NB-ARC domain-containing disease resistance protein | chr4:13620977-13623934 REVERSE LENGTH=985	421.23	526.5	334.98	312.36	227.18	261.73
PRUPE_2G028600	V1	Probable inactive purple acid phosphatase 27 OS=Arabidopsis thaliana (sp|q5mau8|ppa27_arath 346.0)	AT5G50400	Symbols: ATPAP27, PAP27 | purple acid phosphatase 27 | chr5:20523575-20526231 REVERSE LENGTH=611	123.1	236.4	114.61	18.74	18.97	10.52
PRUPE_2G031400	V1	Pepsin-type protease	AT5G22850	Symbols: | Eukaryotic aspartyl protease family protein | chr5:7633717-7636298 REVERSE LENGTH=493	137.26	183.73	204.61	122.91	92.12	58.59
PRUPE_2G032000	V1	circadian clock transcriptional co-activator (LNK)	AT3G54500	Symbols: | BEST Arabidopsis thaliana protein match is: dentin sialophosphoprotein-related (TAIR:AT5G64170.1); Has 183 Blast hits to 175 proteins in 44 species: Archae - 0; Bacteria - 4; Metazoa - 38; Fungi - 11; Plants - 120; Viruses - 0; Other Eukaryotes - 10 (source: NCBI BLink). | chr3:20175792-20178737 REVERSE LENGTH=648	1558.28	1395.38	1062.68	1203.54	913.84	1148.32
PRUPE_2G032500	V1	E3 ubiquitin ligase (SINA)	AT3G61790	Symbols: | Protein with RING/U-box and TRAF-like domains | chr3:22871974-22873543 REVERSE LENGTH=326	296.55	357.96	189.25	176.87	144	159.43
PRUPE_2G032700	V1	Probable ADP-ribosylation factor GTPase-activating protein AGD11 OS=Arabidopsis thaliana (sp|q8l7a4|agd11_arath 488.0)	AT3G07940	Symbols: | Calcium-dependent ARF-type GTPase activating protein family | chr3:2529542-2531368 FORWARD LENGTH=385	397.37	738.41	480.27	429.77	382.77	471.39
PRUPE_2G033300	V1	Kiwellin OS=Actinidia deliciosa (sp|p84527|kiwel_actde 200.0)	AT1G66930	Symbols: | Protein kinase superfamily protein | chr1:24970523-24973069 FORWARD LENGTH=674	1088.7	1836.2	1373.49	1180.86	1073.15	1442.55
PRUPE_2G033400	V1	PR5-like receptor kinase OS=Arabidopsis thaliana (sp|q9ff29|pr5k_arath 403.0) & Enzyme classification.EC_2 transferases.EC_2.7 transferase transferring phosphorus-containing group(50.2.7 129.4)	AT5G38280	Symbols: PR5K | PR5-like receptor kinase | chr5:15293325-15295838 REVERSE LENGTH=665	224.13	420.02	314.84	253.54	221.36	304.99
PRUPE_2G033600	V1	NA		n/a	251.9	301.03	175.33	154.4	70.67	101.66
PRUPE_2G033700	V1	NA	AT5G60800	Symbols: | Heavy metal transport/detoxification superfamily protein | chr5:24461116-24462464 REVERSE LENGTH=283	1460.2	1584.4	1148.96	696.84	299.71	378.41
PRUPE_2G033800	V1	NA		n/a	187.72	432.7	205.46	240.38	123.38	209.87
PRUPE_2G033900	V1	NA	AT5G04700	Symbols: | Ankyrin repeat family protein | chr5:1354240-1356754 REVERSE LENGTH=669	480.61	926.09	546.76	621.89	415.9	581.28
PRUPE_2G034400	V1	Putative disease resistance RPP13-like protein 1 OS=Arabidopsis thaliana (sp|q9lrr4|r13l1_arath 557.0)	AT3G14470	Symbols: | NB-ARC domain-containing disease resistance protein | chr3:4857940-4861104 FORWARD LENGTH=1054	152.34	137.18	82.48	97.6	78.6	88.9
PRUPE_2G034700	V1	A-type ARR response regulator of cytokinin signalling	AT3G57040	Symbols: ARR9, ATRR4 | response regulator 9 | chr3:21110059-21111228 FORWARD LENGTH=234	252.87	220.02	189.84	228.5	147.42	149.14
PRUPE_2G036500	V1	transcription factor (SRS)	AT5G12330	Symbols: LRP1 | Lateral root primordium (LRP) protein-related | chr5:3987677-3989408 REVERSE LENGTH=407	479.18	342.51	141.81	168.51	191.05	184.07
PRUPE_2G036900	V1	NA		n/a	59	181.6	93.46	81.4	87.45	113.6
PRUPE_2G037800	V1	Putative disease resistance RPP13-like protein 1 OS=Arabidopsis thaliana (sp|q9lrr4|r13l1_arath 671.0)	AT3G14470	Symbols: | NB-ARC domain-containing disease resistance protein | chr3:4857940-4861104 FORWARD LENGTH=1054	102.79	165.33	132.02	130.21	116.47	142.6
PRUPE_2G038100	V1	NADPHquinone oxidoreductase OS=Arabidopsis thaliana (sp|q9lk88|nqr_arath 287.0)	AT3G27890	Symbols: NQR | NADPH:quinone oxidoreductase | chr3:10350807-10351938 REVERSE LENGTH=196	177.78	181.18	92.29	88.22	46.99	56.2
PRUPE_2G038400	V1	NADPHquinone oxidoreductase OS=Arabidopsis thaliana (sp|q9lk88|nqr_arath 271.0)	AT3G27890	Symbols: NQR | NADPH:quinone oxidoreductase | chr3:10350807-10351938 REVERSE LENGTH=196	65.83	94.79	73.05	50.9	33.27	32.13
PRUPE_2G038800	V1	Pepsin-type protease	AT5G07030	Symbols: | Eukaryotic aspartyl protease family protein | chr5:2183600-2185717 REVERSE LENGTH=455	7239.66	11515.7	19944.3	11727.4	6121.91	5780.87
PRUPE_2G039800	V1	Dynamin-related protein 4C OS=Arabidopsis thaliana (sp|q9zp55|drp4c_arath 721.0)	AT1G60500	Symbols: DRP4C | Dynamin related protein 4C | chr1:22291582-22293822 FORWARD LENGTH=669	468.48	509	523.35	451.03	338.69	382.13
PRUPE_2G040600	V1	NA		n/a	921.07	1036.06	752.19	853.02	628.78	698.36
PRUPE_2G040700	V1	Putative disease resistance RPP13-like protein 1 OS=Arabidopsis thaliana (sp|q9lrr4|r13l1_arath 690.0)	AT3G14470	Symbols: | NB-ARC domain-containing disease resistance protein | chr3:4857940-4861104 FORWARD LENGTH=1054	909.2	970.58	722.07	803.46	575.21	649.65
PRUPE_2G041300	V1	transcription factor (TGA)	AT5G06960	Symbols: OBF5, TGA5 | OCS-element binding factor 5 | chr5:2155742-2157400 FORWARD LENGTH=330	545.99	725.01	471.05	514.68	479.12	613.71
PRUPE_2G044600	V1	Putative RING-H2 finger protein ATL69 OS=Arabidopsis thaliana (sp|q9fl42|atl69_arath 140.0)	AT5G07040	Symbols: | RING/U-box superfamily protein | chr5:2190344-2190823 FORWARD LENGTH=159	105.12	132.08	119.79	66.53	102.29	83.15
PRUPE_2G044800	V1	Cystatin protease inhibitor	AT3G12490	Symbols: ATCYSB, ATCYS6, CYSB | cystatin B | chr3:3960523-3961876 REVERSE LENGTH=234	219.59	428.15	200.97	147.45	145.01	232.49
PRUPE_2G045300	V1	Probable carboxylesterase 6 OS=Arabidopsis thaliana (sp|q9sx25|cxe6_arath 177.0)	AT1G68620	Symbols: | alpha/beta-Hydrolases superfamily protein | chr1:25766018-25767028 FORWARD LENGTH=336	2224.12	2955.5	3745.01	1981.83	2019.76	1552.4
PRUPE_2G045700	V1	65-kDa microtubule-associated protein 5 OS=Arabidopsis thaliana (sp|q9zvj3|ma655_arath 481.0)	AT2G38720	Symbols: MAP65-5 | microtubule-associated protein 65-5 | chr2:16188047-16192102 FORWARD LENGTH=587	91.3	106.2	78.4	84.94	61.62	67.09
PRUPE_2G046000	V1	Putative disease resistance RPP13-like protein 1 OS=Arabidopsis thaliana (sp|q9lrr4|r13l1_arath 766.0)	AT3G14470	Symbols: | NB-ARC domain-containing disease resistance protein | chr3:4857940-4861104 FORWARD LENGTH=1054	356.75	384.8	211.1	216.24	144.42	169.62
PRUPE_2G046700	V1	Putative disease resistance RPP13-like protein 1 OS=Arabidopsis thaliana (sp|q9lrr4|r13l1_arath 722.0)	AT3G14470	Symbols: | NB-ARC domain-containing disease resistance protein | chr3:4857940-4861104 FORWARD LENGTH=1054	78.35	97.93	63.26	66.22	42.95	58.98
PRUPE_2G047400	V1	Rust resistance kinase Lr10 OS=Triticum aestivum (sp|p93604|lrk10_wheat 419.0) & Enzyme classification.EC_2 transferases.EC_2.7 transferase transferring phosphorus-containing group(50.2.7 127.0)	AT1G66910	Symbols: | Protein kinase superfamily protein | chr1:24961634-24963941 REVERSE LENGTH=666	364.85	493.87	322.4	297.76	178.3	222.22
PRUPE_2G048500	V1	NA		n/a	135.41	208.72	128.4	137.8	166.62	191.67
PRUPE_2G048600	V1	component VPS23 of ESCRT-I complex	AT3G12400	Symbols: ELC, ATELC | Ubiquitin-conjugating enzyme/RWD-like protein | chr3:3944600-3945796 REVERSE LENGTH=398	531.74	491.03	340.06	352.44	333.93	330.64
PRUPE_2G048900	V1	protein kinase (LRR-XII)	AT5G46330	Symbols: FLS2 | Leucine-rich receptor-like protein kinase family protein | chr5:18791802-18795407 FORWARD LENGTH=1173	182.42	453.53	175.52	297.14	98.17	189.87
PRUPE_2G050700	V1	component mtTatB of mitochondrial Tat protein translocase system	AT5G43680	Symbols: | unknown protein; EXPRESSED IN: 21 plant structures; EXPRESSED DURING: 13 growth stages. | chr5:17544074-17545354 FORWARD LENGTH=232	278.57	339.12	230.2	273.25	213.6	262.18
PRUPE_2G052900	V1	Ubiquitin C-terminal hydrolase 12 OS=Arabidopsis thaliana (sp|q9fpt1|ubp12_arath 176.0)	AT5G06600	Symbols: UBP12 | ubiquitin-specific protease 12 | chr5:2019545-2027834 REVERSE LENGTH=1116	180.48	221.55	118.83	147.77	138.24	152.48
PRUPE_2G053900	V1	Putative disease resistance RPP13-like protein 1 OS=Arabidopsis thaliana (sp|q9lrr4|r13l1_arath 173.0)	AT3G14470	Symbols: | NB-ARC domain-containing disease resistance protein | chr3:4857940-4861104 FORWARD LENGTH=1054	1330.61	1469.54	1327.77	1125.87	813.41	1010.01
PRUPE_2G054500	V1	Putative disease resistance RPP13-like protein 1 OS=Arabidopsis thaliana (sp|q9lrr4|r13l1_arath 709.0)	AT3G14470	Symbols: | NB-ARC domain-containing disease resistance protein | chr3:4857940-4861104 FORWARD LENGTH=1054	553.75	605.58	398.63	589.95	436.54	437.28
PRUPE_2G055700	V1	effector receptor (NLR)	AT5G36930	Symbols: | Disease resistance protein (TIR-NBS-LRR class) family | chr5:14567771-14571916 REVERSE LENGTH=1191	412.79	415.04	116.96	177.92	68.3	80.12
PRUPE_2G056100	V1	effector receptor (NLR)	AT5G17680	Symbols: | disease resistance protein (TIR-NBS-LRR class), putative | chr5:5822999-5827153 FORWARD LENGTH=1294	218.8	185.69	90.51	102.57	64.69	65.72
PRUPE_2G057100	V1	Disease resistance protein RPV1 OS=Vitis rotundifolia (sp|v9m2s5|rpv1_vitro 265.0)	AT4G16890	Symbols: SNC1, BAL | disease resistance protein (TIR-NBS-LRR class), putative | chr4:9500506-9505455 REVERSE LENGTH=1301	377.13	567.96	283.03	258.05	135.9	165.06
PRUPE_2G057600	V1	effector receptor (NLR)	AT5G17680	Symbols: | disease resistance protein (TIR-NBS-LRR class), putative | chr5:5822999-5827153 FORWARD LENGTH=1294	129.62	239.79	84.9	87.12	47.01	66.46
PRUPE_2G057800	V1	effector receptor (NLR)	AT5G17680	Symbols: | disease resistance protein (TIR-NBS-LRR class), putative | chr5:5822999-5827153 FORWARD LENGTH=1294	418.97	620.17	272.12	269.05	133.23	189.85
PRUPE_2G060300	V1	NA		n/a	630.58	601.92	442.16	507.57	417.16	462.93
PRUPE_2G060400	V1	effector receptor (NLR)	AT5G17680	Symbols: | disease resistance protein (TIR-NBS-LRR class), putative | chr5:5822999-5827153 FORWARD LENGTH=1294	461.61	368.63	194.97	250.42	197.77	200.93
PRUPE_2G061200	V1	NA	AT3G11950	Symbols: | TRAF-like superfamily protein | chr3:3783273-3785098 REVERSE LENGTH=572	249.79	277.51	251.91	244.79	152.99	163.12
PRUPE_2G061800	V1	active component ALA of ALA-ALIS flippase complex	AT5G04930	Symbols: ALA1 | aminophospholipid ATPase 1 | chr5:1445509-1449568 FORWARD LENGTH=1158	537.77	575.05	529.79	522.19	413.69	365.87
PRUPE_2G062900	V1	NA		n/a	108.36	72.23	51.36	37.1	37.9	24.65
PRUPE_2G068400	V1	effector receptor (NLR)	AT4G12010	Symbols: | Disease resistance protein (TIR-NBS-LRR class) family | chr4:7197325-7201393 REVERSE LENGTH=1219	199.07	239.53	121.4	132.48	70.54	83.24
PRUPE_2G068500	V1	T-complex protein 1 subunit gamma OS=Arabidopsis thaliana (sp|q84wv1|tcpg_arath 357.0)	AT5G26360	Symbols: | TCP-1/cpn60 chaperonin family protein | chr5:9255561-9258891 REVERSE LENGTH=555	142.29	200.04	139.68	124.64	108.9	95.49
PRUPE_2G070600	V1	transcription factor (MYB-related)	AT5G04760	Symbols: | Duplicated homeodomain-like superfamily protein | chr5:1373752-1374529 REVERSE LENGTH=215	636.69	746.49	547.61	588.6	355.01	419.03
PRUPE_2G072900	V1	co-chaperone (Hsp40)	AT3G44110	Symbols: ATJ3, ATJ | DNAJ homologue 3 | chr3:15869115-15871059 REVERSE LENGTH=420	37687.4	38960.6	15662	17423.6	10862.1	14623.4
PRUPE_2G075100	V1	protein kinase (CDPK)	AT5G04870	Symbols: CPK1, ATCPK1 | calcium dependent protein kinase 1 | chr5:1417015-1419877 REVERSE LENGTH=610	1342.88	1308.9	1085.6	1124.41	900.33	874.29
PRUPE_2G075600	V1	component eS25 of SSU proteome	AT2G21580	Symbols: | Ribosomal protein S25 family protein | chr2:9236629-9237510 FORWARD LENGTH=107	5460.76	6424.35	5198.47	5554.69	4110.95	5488.56
PRUPE_2G076700	V1	Tyrosine-sulfated glycopeptide receptor 1 OS=Arabidopsis thaliana (sp|q9c7s5|psyr1_arath 504.0)	AT1G72300	Symbols: | Leucine-rich receptor-like protein kinase family protein | chr1:27217679-27220966 REVERSE LENGTH=1095	325.81	357.17	305.72	388.07	302.16	194.11
PRUPE_2G077200	V1	Protein trichome birefringence-like 36 OS=Arabidopsis thaliana (sp|q940h3|tbl36_arath 495.0)	AT3G54260	Symbols: TBL36 | TRICHOME BIREFRINGENCE-LIKE 36 | chr3:20085097-20086745 REVERSE LENGTH=379	308.29	250.88	229.09	200.21	145.42	93.22
PRUPE_2G077700	V1	Receptor-like protein EIX2 OS=Solanum lycopersicum (sp|q6jn46|eix2_sollc 556.0)	AT2G34930	Symbols: | disease resistance family protein / LRR family protein | chr2:14737169-14739886 REVERSE LENGTH=905	347.86	403.24	380.38	414.33	277.49	220.46
PRUPE_2G078100	V1	Receptor-like protein EIX2 OS=Solanum lycopersicum (sp|q6jn46|eix2_sollc 624.0)	AT2G34930	Symbols: | disease resistance family protein / LRR family protein | chr2:14737169-14739886 REVERSE LENGTH=905	369.82	312.68	223.52	265.3	170.96	105.16
PRUPE_2G078600	V1	Receptor-like protein EIX2 OS=Solanum lycopersicum (sp|q6jn46|eix2_sollc 622.0)	AT2G34930	Symbols: | disease resistance family protein / LRR family protein | chr2:14737169-14739886 REVERSE LENGTH=905	49.86	113.57	29.98	46.66	5.99	13.15
PRUPE_2G078900	V1	mevalonate diphosphate decarboxylase	AT3G54250	Symbols: | GHMP kinase family protein | chr3:20082468-20084688 REVERSE LENGTH=419	1536.05	1571.88	1215.44	1162.53	923.07	924.4
PRUPE_2G079000	V1	NA	AT2G36290	Symbols: | alpha/beta-Hydrolases superfamily protein | chr2:15208867-15210768 REVERSE LENGTH=364	578.86	646.9	692.2	603.41	514.15	466.19
PRUPE_2G081100	V1	NA	AT3G18670	Symbols: | Ankyrin repeat family protein | chr3:6424135-6426471 REVERSE LENGTH=598	233.97	200.09	73.08	48.63	35.22	35.99
PRUPE_2G084300	V1	subfamily ABCG transporter	AT1G66950	Symbols: PDR11, ATPDR11 | pleiotropic drug resistance 11 | chr1:24978239-24984461 FORWARD LENGTH=1454	755.96	914.79	1325.69	500.39	517.91	271.15
PRUPE_2G085300	V1	NA	AT5G65550	Symbols: | UDP-Glycosyltransferase superfamily protein | chr5:26198410-26199810 REVERSE LENGTH=466	693.24	983.37	842.47	788	606.64	654.22
PRUPE_2G086300	V1	fatty acyl in-chain hydroxylase (CYP77A)	AT5G04660	Symbols: CYP77A4 | cytochrome P450, family 77, subfamily A, polypeptide 4 | chr5:1336049-1337587 FORWARD LENGTH=512	3630.36	4674.3	4141.24	1661.07	1717.76	1039.82
PRUPE_2G086500	V1	transcription factor (Trihelix)	AT5G03680	Symbols: PTL | Duplicated homeodomain-like superfamily protein | chr5:957858-960760 FORWARD LENGTH=591	122.8	112.58	74.3	61.01	61.81	54.61
PRUPE_2G087100	V1	Rust resistance kinase Lr10 OS=Triticum aestivum (sp|p93604|lrk10_wheat 365.0) & Enzyme classification.EC_2 transferases.EC_2.7 transferase transferring phosphorus-containing group(50.2.7 119.3)	AT4G18250	Symbols: | receptor serine/threonine kinase, putative | chr4:10087343-10091963 REVERSE LENGTH=853	180.52	314.01	285.35	290.89	132.13	124.44
PRUPE_2G087200	V1	Rust resistance kinase Lr10 OS=Triticum aestivum (sp|p93604|lrk10_wheat 430.0) & Enzyme classification.EC_2 transferases.EC_2.7 transferase transferring phosphorus-containing group(50.2.7 130.6)	AT1G66920	Symbols: | Protein kinase superfamily protein | chr1:24965410-24967432 REVERSE LENGTH=617	422.83	377.28	251.05	275.61	162.27	117.28
PRUPE_2G087500	V1	NA		n/a	122.04	177.89	150.5	155.92	88.37	63.16
PRUPE_2G088300	V1	Rust resistance kinase Lr10 OS=Triticum aestivum (sp|p93604|lrk10_wheat 369.0) & Enzyme classification.EC_2 transferases.EC_2.7 transferase transferring phosphorus-containing group(50.2.7 115.7)	AT4G18250	Symbols: | receptor serine/threonine kinase, putative | chr4:10087343-10091963 REVERSE LENGTH=853	289.09	345.54	373.37	304.74	187.97	166.56
PRUPE_2G088400	V1	Rust resistance kinase Lr10 OS=Triticum aestivum (sp|p93604|lrk10_wheat 432.0) & Enzyme classification.EC_2 transferases.EC_2.7 transferase transferring phosphorus-containing group(50.2.7 127.9)	AT1G66920	Symbols: | Protein kinase superfamily protein | chr1:24965410-24967432 REVERSE LENGTH=617	138.59	159.73	137.78	111.52	87.48	69.13
PRUPE_2G088900	V1	Rust resistance kinase Lr10 OS=Triticum aestivum (sp|p93604|lrk10_wheat 429.0) & Enzyme classification.EC_2 transferases.EC_2.7 transferase transferring phosphorus-containing group(50.2.7 129.6)	AT1G66920	Symbols: | Protein kinase superfamily protein | chr1:24965410-24967432 REVERSE LENGTH=617	872.81	628.05	207.82	186.37	74.42	66.39
PRUPE_2G089000	V1	Rust resistance kinase Lr10 OS=Triticum aestivum (sp|p93604|lrk10_wheat 404.0) & Enzyme classification.EC_2 transferases.EC_2.7 transferase transferring phosphorus-containing group(50.2.7 111.6)	AT1G66920	Symbols: | Protein kinase superfamily protein | chr1:24965410-24967432 REVERSE LENGTH=617	1016.22	765.41	438.49	420.8	274.24	226.5
PRUPE_2G090600	V1	NA	AT5G04550	Symbols: | Protein of unknown function (DUF668) | chr5:1303757-1305556 REVERSE LENGTH=599	2600.74	2356.86	1894.78	1851.78	1559.15	1513.83
PRUPE_2G091200	V1	NA	AT3G52990	Symbols: | Pyruvate kinase family protein | chr3:19649046-19652237 FORWARD LENGTH=527	3415.85	2960.75	2613.98	2695.06	2173.12	2073.04
PRUPE_2G092500	V1	Rust resistance kinase Lr10 OS=Triticum aestivum (sp|p93604|lrk10_wheat 345.0) & Enzyme classification.EC_2 transferases.EC_2.7 transferase transferring phosphorus-containing group(50.2.7 121.9)	AT5G38280	Symbols: PR5K | PR5-like receptor kinase | chr5:15293325-15295838 REVERSE LENGTH=665	126.4	95.6	18.9	23.84	6.41	12.21
PRUPE_2G092800	V1	Rust resistance kinase Lr10 OS=Triticum aestivum (sp|p93604|lrk10_wheat 340.0) & Enzyme classification.EC_2 transferases.EC_2.7 transferase transferring phosphorus-containing group(50.2.7 122.0)	AT5G38280	Symbols: PR5K | PR5-like receptor kinase | chr5:15293325-15295838 REVERSE LENGTH=665	82.3	82.66	12.15	15.45	6.59	7.39
PRUPE_2G093000	V1	Rust resistance kinase Lr10 OS=Triticum aestivum (sp|p93604|lrk10_wheat 353.0) & Enzyme classification.EC_2 transferases.EC_2.7 transferase transferring phosphorus-containing group(50.2.7 123.4)	AT5G38280	Symbols: PR5K | PR5-like receptor kinase | chr5:15293325-15295838 REVERSE LENGTH=665	124.58	50.46	10.31	11.85	4.13	4.54
PRUPE_2G093300	V1	Rust resistance kinase Lr10 OS=Triticum aestivum (sp|p93604|lrk10_wheat 347.0) & Enzyme classification.EC_2 transferases.EC_2.7 transferase transferring phosphorus-containing group(50.2.7 122.6)	AT4G18250	Symbols: | receptor serine/threonine kinase, putative | chr4:10087343-10091963 REVERSE LENGTH=853	143.79	134.43	48.39	71.19	32.04	26.23
PRUPE_2G093700	V1	Rust resistance kinase Lr10 OS=Triticum aestivum (sp|p93604|lrk10_wheat 347.0) & Enzyme classification.EC_2 transferases.EC_2.7 transferase transferring phosphorus-containing group(50.2.7 122.3)	AT5G38280	Symbols: PR5K | PR5-like receptor kinase | chr5:15293325-15295838 REVERSE LENGTH=665	345.5	171.42	24.32	39.8	11.2	11.22
PRUPE_2G095100	V1	SIM-type cyclin-dependent kinase inhibitor		n/a	792.44	682.14	712.1	396.32	384.69	195.05
PRUPE_2G096900	V1	GIPC N-acetylglucosamine transferase (GINT1)	AT5G04500	Symbols: | glycosyltransferase family protein 47 | chr5:1283604-1286155 FORWARD LENGTH=765	944.53	1012.21	680.41	610.56	615.19	592.6
PRUPE_2G097300	V1	NA	AT1G65032	Symbols: | unknown protein; FUNCTIONS IN: molecular_function unknown; INVOLVED IN: biological_process unknown; LOCATED IN: cellular_component unknown; Has 30201 Blast hits to 17322 proteins in 780 species: Archae - 12; Bacteria - 1396; Metazoa - 17338; Fungi - 3422; Plants - 5037; Viruses - 0; Other Eukaryotes - 2996 (source: NCBI BLink). | chr1:24158895-24159170 REVERSE LENGTH=91	100.9	114.34	84.74	79.37	74.55	82.98
PRUPE_2G098300	V1	Tyrosine-sulfated glycopeptide receptor 1 OS=Arabidopsis thaliana (sp|q9c7s5|psyr1_arath 487.0)	AT1G72300	Symbols: | Leucine-rich receptor-like protein kinase family protein | chr1:27217679-27220966 REVERSE LENGTH=1095	172.28	281.67	40.67	42.6	7.91	9.88
PRUPE_2G098500	V1	Tyrosine-sulfated glycopeptide receptor 1 OS=Arabidopsis thaliana (sp|q9c7s5|psyr1_arath 484.0)	AT1G72300	Symbols: | Leucine-rich receptor-like protein kinase family protein | chr1:27217679-27220966 REVERSE LENGTH=1095	145.16	206.2	83.06	40.65	19.43	12.42
PRUPE_2G098700	V1	phospholipase C (nPLC)	AT3G03520	Symbols: NPC3 | non-specific phospholipase C3 | chr3:837972-840511 REVERSE LENGTH=523	629.96	843.14	575.97	461.46	223.07	124.08
PRUPE_2G098800	V1	RING-H2-class E3 ATL-subclass ubiquitin ligase	AT5G17600	Symbols: | RING/U-box superfamily protein | chr5:5800029-5801117 REVERSE LENGTH=362	536.61	463.87	426.94	343.58	253.62	140.82
PRUPE_2G099500	V1	target protein binding component SKP1/ASK1 of SKP1-CUL1-FBX (SCF) E3 ligase complexes	AT1G20140	Symbols: ASK4, SK4 | SKP1-like 4 | chr1:6986430-6987079 FORWARD LENGTH=163	171.23	305.56	187.25	137.39	117	130.28
PRUPE_2G101300	V1	NA	AT1G64850	Symbols: | Calcium-binding EF hand family protein | chr1:24096548-24097574 REVERSE LENGTH=162	1928.97	2593.66	1966.32	1978.23	1532.02	2000.69
PRUPE_2G101600	V1	class tau glutathione S-transferase	AT3G09270	Symbols: ATGSTU8, GSTU8 | glutathione S-transferase TAU 8 | chr3:2848407-2849226 REVERSE LENGTH=224	296.5	486.71	370.51	433.32	199.14	224.48
PRUPE_2G101700	V1	NA	AT3G56750	Symbols: | unknown protein; BEST Arabidopsis thaliana protein match is: unknown protein (TAIR:AT2G41150.2); Has 128 Blast hits to 128 proteins in 16 species: Archae - 0; Bacteria - 0; Metazoa - 0; Fungi - 0; Plants - 117; Viruses - 0; Other Eukaryotes - 11 (source: NCBI BLink). | chr3:21018326-21020192 REVERSE LENGTH=403	294.06	312.8	243.09	216.95	196.92	179.98
PRUPE_2G103300	V1	Rust resistance kinase Lr10 OS=Triticum aestivum (sp|p93604|lrk10_wheat 379.0) & Enzyme classification.EC_2 transferases.EC_2.7 transferase transferring phosphorus-containing group(50.2.7 124.7)	AT5G38260	Symbols: | Protein kinase superfamily protein | chr5:15283692-15285837 REVERSE LENGTH=638	1553.78	1708.84	903.57	780.37	343.32	234.24
PRUPE_2G103400	V1	Rust resistance kinase Lr10 OS=Triticum aestivum (sp|p93604|lrk10_wheat 400.0) & Enzyme classification.EC_2 transferases.EC_2.7 transferase transferring phosphorus-containing group(50.2.7 131.7)	AT1G66920	Symbols: | Protein kinase superfamily protein | chr1:24965410-24967432 REVERSE LENGTH=617	938.7	951.28	489.92	400.64	146.17	103.71
PRUPE_2G103600	V1	3-ketoacyl-CoA synthase 19 OS=Arabidopsis thaliana (sp|q9lz72|kcs19_arath 570.0)	AT5G04530	Symbols: KCS19 | 3-ketoacyl-CoA synthase 19 | chr5:1292222-1293616 REVERSE LENGTH=464	687.64	621.44	398.51	129.52	108.75	33.84
PRUPE_2G103700	V1	3-ketoacyl-CoA synthase (KCS)	AT5G04530	Symbols: KCS19 | 3-ketoacyl-CoA synthase 19 | chr5:1292222-1293616 REVERSE LENGTH=464	991.16	605.09	668.65	264.28	338.95	119.29
PRUPE_2G104100	V1	component AUG7 of Augmin gamma-TuRC recruiting complex	AT5G17620	Symbols: | CONTAINS InterPro DOMAIN/s: Plant nuclear matrix 1 (InterPro:IPR010604); Has 30201 Blast hits to 17322 proteins in 780 species: Archae - 12; Bacteria - 1396; Metazoa - 17338; Fungi - 3422; Plants - 5037; Viruses - 0; Other Eukaryotes - 2996 (source: NCBI BLink). | chr5:5805934-5808455 REVERSE LENGTH=329	347.01	491.93	370.72	363.06	284.45	347.39
PRUPE_2G104500	V1	component PsbZ of PS-II complex	ATCG00300	Symbols: YCF9 | YCF9 | chrC:35751-35939 FORWARD LENGTH=62	468.46	1057	774.66	590.66	288.44	532.41
PRUPE_2G105400	V1	ligand-gated cation channel (GLR)	AT5G48400	Symbols: ATGLR1.2, GLR1.2 | Glutamate receptor family protein | chr5:19616244-19619246 FORWARD LENGTH=867	288.64	249.3	148.83	156.21	127.09	108.14
PRUPE_2G105700	V1	ligand-gated cation channel (GLR)	AT3G07520	Symbols: ATGLR1.4, GLR1.4 | glutamate receptor 1.4 | chr3:2395121-2398291 REVERSE LENGTH=861	73.44	109	58.84	64.09	41.37	39.37
PRUPE_2G107400	V1	component uL3c of large ribosomal subunit proteome	AT2G43030	Symbols: | Ribosomal protein L3 family protein | chr2:17894898-17895713 FORWARD LENGTH=271	895.18	900.2	1046.19	909.22	667.84	710.79
PRUPE_2G108100	V1	NA		n/a	685.25	754.35	551.57	525.74	350.1	344.96
PRUPE_2G108300	V1	Heavy metal-associated isoprenylated plant protein 4 OS=Arabidopsis thaliana (sp|q9shq8|hip4_arath 114.0)	AT1G29000	Symbols: | Heavy metal transport/detoxification superfamily protein | chr1:10113018-10114340 FORWARD LENGTH=287	446.27	728.31	610.94	561.09	245.48	153.38
PRUPE_2G109900	V1	NA		n/a	1597.28	1879.3	1410.24	1396.89	1079.77	1134.76
PRUPE_2G110200	V1	brassinosteroid signalling protein kinase (BSK)	AT5G46570	Symbols: BSK2 | BR-signaling kinase 2 | chr5:18894687-18897198 FORWARD LENGTH=489	1242.51	1588.81	1220.05	1051.16	975.38	988.48
PRUPE_2G111800	V1	Putative disease resistance protein RGA3 OS=Solanum bulbocastanum (sp|q7xa40|rga3_solbu 456.0)	AT3G14470	Symbols: | NB-ARC domain-containing disease resistance protein | chr3:4857940-4861104 FORWARD LENGTH=1054	628.2	811.87	574.51	523.76	535.65	538.87
PRUPE_2G112200	V1	DNA replication auxiliary factor (JHS1/DNA2)	AT1G08840	Symbols: emb2411 | DNA replication helicase, putative | chr1:2829579-2838369 REVERSE LENGTH=1315	76.83	96.06	76.96	70.33	40.65	45.89
PRUPE_2G113300	V1	NA	AT5G36930	Symbols: | Disease resistance protein (TIR-NBS-LRR class) family | chr5:14567771-14571916 REVERSE LENGTH=1191	33.93	83.38	36.53	29.36	20.88	28.82
PRUPE_2G114000	V1	uridylate kinase (UMK)	AT5G26667	Symbols: PYR6 | P-loop containing nucleoside triphosphate hydrolases superfamily protein | chr5:9276659-9278091 FORWARD LENGTH=202	1318.61	1275.25	985.31	883.61	535.48	464.75
PRUPE_2G114900	V1	NA	AT2G44600	Symbols: | unknown protein; FUNCTIONS IN: molecular_function unknown; INVOLVED IN: biological_process unknown; LOCATED IN: plasma membrane; BEST Arabidopsis thaliana protein match is: unknown protein (TAIR:AT3G60200.1); Has 56 Blast hits to 55 proteins in 11 species: Archae - 0; Bacteria - 0; Metazoa - 2; Fungi - 0; Plants - 52; Viruses - 0; Other Eukaryotes - 2 (source: NCBI BLink). | chr2:18408…	583.49	623.35	566.04	476.74	407.54	353.91
PRUPE_2G116600	V1	NA	AT1G02180	Symbols: | ferredoxin-related | chr1:413619-414505 REVERSE LENGTH=226	340.78	286.32	196.16	176.24	272.01	212.24
PRUPE_2G117200	V1	Putative disease resistance protein At1g50180 OS=Arabidopsis thaliana (sp|q9sx38|drl4_arath 465.0)	AT1G50180	Symbols: | NB-ARC domain-containing disease resistance protein | chr1:18584235-18587136 FORWARD LENGTH=857	1561.95	1675.34	857.59	972.02	549.9	571.32
PRUPE_2G121000	V1	Disease resistance protein RUN1 OS=Vitis rotundifolia (sp|v9m398|run1_vitro 382.0)	AT5G36930	Symbols: | Disease resistance protein (TIR-NBS-LRR class) family | chr5:14567771-14571916 REVERSE LENGTH=1191	471.41	594.83	524.23	367.19	216.27	179.49
PRUPE_2G121300	V1	subunit NRPA5 of RNA polymerase I complex	AT3G22320	Symbols: ATRPABC24.3, RPB5A, NRPB5, NRPD5 | Eukaryotic rpb5 RNA polymerase subunit family protein | chr3:7891045-7892094 REVERSE LENGTH=205	16.55	69.06	18.65	16.93	7.92	18.2
PRUPE_2G121500	V1	NA	AT5G51160	Symbols: | Ankyrin repeat family protein | chr5:20792280-20793681 FORWARD LENGTH=442	215.45	197.17	43.74	54.01	15.02	24.73
PRUPE_2G121600	V1	regulatory protein (CYCP(CYCU) of cell cycle	AT2G44740	Symbols: CYCP4;1 | cyclin p4;1 | chr2:18442287-18443304 REVERSE LENGTH=202	490.65	1653.69	1700.25	1301.38	726.92	1024.58
PRUPE_2G122000	V1	B-G-class Rab-GDF protein	AT1G55190	Symbols: PRA1.F2, PRA7 | PRA1 (Prenylated rab acceptor) family protein | chr1:20588450-20589019 FORWARD LENGTH=189	404.63	396.73	156.7	171.19	109.97	126.78
PRUPE_2G123700	V1	co-chaperone (Hsp40)	AT3G44110	Symbols: ATJ3, ATJ | DNAJ homologue 3 | chr3:15869115-15871059 REVERSE LENGTH=420	1938.6	2734.51	2014.36	2139.7	1479.78	2114.63
PRUPE_2G124000	V1	NA	AT3G60450	Symbols: | Phosphoglycerate mutase family protein | chr3:22340982-22342187 FORWARD LENGTH=274	537.58	548.25	492.87	483.58	326.8	302.39
PRUPE_2G125400	V1	NA	AT3G60470	Symbols: | Plant protein of unknown function (DUF247) | chr3:22344813-22346884 FORWARD LENGTH=540	113.98	168.42	55.8	36.44	10.8	12.41
PRUPE_2G126300	V1	effector receptor (NLR)	AT5G36930	Symbols: | Disease resistance protein (TIR-NBS-LRR class) family | chr5:14567771-14571916 REVERSE LENGTH=1191	280.97	316.05	184.06	143.87	75.58	62.17
PRUPE_2G126700	V1	Disease resistance protein RUN1 OS=Vitis rotundifolia (sp|v9m398|run1_vitro 389.0)	AT5G36930	Symbols: | Disease resistance protein (TIR-NBS-LRR class) family | chr5:14567771-14571907 REVERSE LENGTH=1188	107.23	114.56	94.16	69.37	35.45	27.18
PRUPE_2G126900	V1	effector receptor (NLR)	AT5G36930	Symbols: | Disease resistance protein (TIR-NBS-LRR class) family | chr5:14567771-14571907 REVERSE LENGTH=1188	444.1	406.21	191.31	373.63	222.71	173.75
PRUPE_2G127000	V1	effector receptor (NLR)	AT5G36930	Symbols: | Disease resistance protein (TIR-NBS-LRR class) family | chr5:14567771-14571907 REVERSE LENGTH=1188	536.95	717.28	447.92	415.88	211.26	170.8
PRUPE_2G128400	V1	Receptor-like protein 6 OS=Arabidopsis thaliana (sp|q9c637|rlp6_arath 500.0)	AT1G45616	Symbols: AtRLP6, RLP6 | receptor like protein 6 | chr1:17183550-17186534 REVERSE LENGTH=994	482.86	507.85	262.51	281.26	168.49	119.73
PRUPE_2G129000	V1	ubiquitination activator protein (CDC20)	AT4G33270	Symbols: CDC20.1 | Transducin family protein / WD-40 repeat family protein | chr4:16044545-16046590 REVERSE LENGTH=457	2257.3	2892.69	1579.97	1494.81	1017.76	1381.19
PRUPE_2G130300	V1	Receptor-like protein 6 OS=Arabidopsis thaliana (sp|q9c637|rlp6_arath 202.0)	AT1G45616	Symbols: AtRLP6, RLP6 | receptor like protein 6 | chr1:17183550-17186534 REVERSE LENGTH=994	69.03	129.84	66.31	65.65	31.19	35.83
PRUPE_2G130400	V1	Receptor-like protein 6 OS=Arabidopsis thaliana (sp|q9c637|rlp6_arath 369.0)	AT1G45616	Symbols: AtRLP6, RLP6 | receptor like protein 6 | chr1:17183550-17186534 REVERSE LENGTH=994	308.72	322.12	356	465.1	308.15	191.6
PRUPE_2G133000	V1	Blue copper protein OS=Pisum sativum (sp|q41001|bcp_pea 102.0)	AT3G60280	Symbols: UCC3 | uclacyanin 3 | chr3:22279867-22280633 REVERSE LENGTH=222	1839.62	1407.3	1202.19	1175.93	823.08	380.66
PRUPE_2G133300	V1	Enzyme classification.EC_1 oxidoreductases.EC_1.3 oxidoreductase acting on CH-CH group of donor(50.1.3 52.8)	AT5G61510	Symbols: | GroES-like zinc-binding alcohol dehydrogenase family protein | chr5:24737084-24738975 REVERSE LENGTH=406	877.95	747.6	509.24	492.12	512.49	507.74
PRUPE_2G134900	V1	transcription factor (SBP)	AT1G02065	Symbols: SPL8 | squamosa promoter binding protein-like 8 | chr1:365625-367149 FORWARD LENGTH=333	1112.31	1790.43	1268.53	1178.56	1024.68	1231.5
PRUPE_2G135700	V1	effector receptor (NLR)	AT5G36930	Symbols: | Disease resistance protein (TIR-NBS-LRR class) family | chr5:14567771-14571916 REVERSE LENGTH=1191	361.97	362.5	223.15	238.53	203.4	209.6
PRUPE_2G136300	V1	transcription factor (bHLH)	AT4G00050	Symbols: UNE10 | basic helix-loop-helix (bHLH) DNA-binding superfamily protein | chr4:17863-19848 FORWARD LENGTH=399	780.85	616.92	467.34	276.76	292.6	219.52
PRUPE_2G138600	V1	Spindle and kinetochore-associated protein 1 homolog OS=Arabidopsis thaliana (sp|q9lzz7|ska1_arath 357.0)	AT3G60660	Symbols: | unknown protein; CONTAINS InterPro DOMAIN/s: Protein of unknown function DUF1395 (InterPro:IPR009829); Has 131 Blast hits to 131 proteins in 44 species: Archae - 0; Bacteria - 0; Metazoa - 83; Fungi - 0; Plants - 45; Viruses - 0; Other Eukaryotes - 3 (source: NCBI BLink). | chr3:22421481-22423167 FORWARD LENGTH=272	81.06	242.94	166.14	183.58	77.4	229.62
PRUPE_2G139800	V1	NA		n/a	542.43	1055.04	395.18	550.94	226.06	500.31
PRUPE_2G140400	V1	transcription factor (YABBY)	AT2G45190	Symbols: AFO, FIL, YAB1 | Plant-specific transcription factor YABBY family protein | chr2:18628450-18630552 REVERSE LENGTH=229	318.8	560.6	669	519.31	486.72	527.1
PRUPE_2G140600	V1	Auxin-responsive protein SAUR36 OS=Arabidopsis thaliana (sp|o22150|sau36_arath 159.0)	AT3G60690	Symbols: | SAUR-like auxin-responsive protein family | chr3:22435262-22435774 FORWARD LENGTH=170	3188.44	2589.06	1548.82	1405.98	857.27	782.47
PRUPE_2G141300	V1	methionyl aminopeptidase (MAP1)	AT2G45240	Symbols: MAP1A | methionine aminopeptidase 1A | chr2:18656059-18658906 FORWARD LENGTH=398	1215.48	1516.16	956.43	1112.98	848.91	1257.57
PRUPE_2G141800	V1	pectin methylesterase inhibitor	AT4G00080	Symbols: UNE11 | Plant invertase/pectin methylesterase inhibitor superfamily protein | chr4:32946-33575 FORWARD LENGTH=209	10.15	72.83	24.2	28.2	20.26	58.55
PRUPE_2G143700	V1	5-enolpyruvyl-shikimate 3-phosphate (EPSP) synthase	AT2G45300	Symbols: | RNA 3&amp;apos;-terminal phosphate cyclase/enolpyruvate transferase, alpha/beta | chr2:18677518-18679868 FORWARD LENGTH=520	1878.58	2049.65	2446.32	1658.64	1535.22	1151.21
PRUPE_2G145300	V1	maleylacetoacetate isomerase (MAAI)	AT2G02380	Symbols: ATGSTZ2, GSTZ2 | glutathione S-transferase (class zeta) 2 | chr2:626878-628569 FORWARD LENGTH=223	661.3	940.95	552.14	571.25	357.74	506.21
PRUPE_2G146200	V1	NA	AT4G12080	Symbols: AHL1, ATAHL1 | AT-hook motif nuclear-localized protein 1 | chr4:7239466-7241246 FORWARD LENGTH=356	166.81	284.93	152.47	214.87	151.98	233.02
PRUPE_2G146500	V1	transcription factor (AS2/LOB)	AT2G45410	Symbols: LBD19 | LOB domain-containing protein 19 | chr2:18712449-18713108 REVERSE LENGTH=191	84.16	114.32	45.41	33.88	18.8	21.66
PRUPE_2G147700	V1	arabinogalactan protein (Fasciclin)	AT2G45470	Symbols: FLA8, AGP8 | FASCICLIN-like arabinogalactan protein 8 | chr2:18742797-18744059 REVERSE LENGTH=420	1651.55	2487.5	3382.38	2868.65	1378.17	1418.48
PRUPE_2G148200	V1	protein kinase (AURORA)	AT2G45490	Symbols: AtAUR3, AUR3 | ataurora3 | chr2:18747658-18749044 REVERSE LENGTH=288	207.41	262.41	240.95	224.92	173.92	184.82
PRUPE_2G149200	V1	Blue copper protein OS=Petunia hybrida (sp|a0a0m4ftf3|bcp_pethy 99.8)	AT2G32300	Symbols: UCC1 | uclacyanin 1 | chr2:13722510-13723464 FORWARD LENGTH=261	590.33	773.69	534.53	573.33	460.2	569
PRUPE_2G151200	V1	transcription factor (MADS/AGL)	AT2G45660	Symbols: AGL20, SOC1, ATSOC1 | AGAMOUS-like 20 | chr2:18807799-18810193 REVERSE LENGTH=214	8014.15	9402.96	10403.2	8804.9	6389.7	6000.3
PRUPE_2G151300	V1	lyso-phosphatidylethanolamine acyltransferase (LPEAT)	AT2G45670	Symbols: | calcineurin B subunit-related | chr2:18815070-18818382 REVERSE LENGTH=539	972.75	1132.26	802.48	841.87	681.91	874.38
PRUPE_2G152500	V1	fatty acid export protein (FAX)	AT3G57280	Symbols: | Transmembrane proteins 14C | chr3:21193960-21195547 FORWARD LENGTH=226	1305.2	1341.47	1162.22	1054.8	896.79	863.82
PRUPE_2G152600	V1	transcription factor (TCP)	AT2G45680	Symbols: | TCP family transcription factor | chr2:18820717-18821787 REVERSE LENGTH=356	1298.67	1450.8	821.51	610.76	295.76	349.82
PRUPE_2G152700	V1	RUB ligase E3 protein (RBX1)	AT5G20570	Symbols: ROC1, RBX1, HRT1, ATRBX1 | RING-box 1 | chr5:6956905-6958221 REVERSE LENGTH=118	2519.71	2860.52	2226.23	2295.55	1818.58	2186.9
PRUPE_2G153900	V1	NA	AT4G00770	Symbols: | unknown protein; Has 127 Blast hits to 120 proteins in 33 species: Archae - 0; Bacteria - 2; Metazoa - 6; Fungi - 8; Plants - 62; Viruses - 3; Other Eukaryotes - 46 (source: NCBI BLink). | chr4:331195-333050 FORWARD LENGTH=440	411.37	667.01	465.62	324.33	189.71	199.29
PRUPE_2G154600	V1	NA	AT3G61080	Symbols: | Protein kinase superfamily protein | chr3:22607152-22608883 FORWARD LENGTH=326	362.99	370.32	280.96	260.87	246.29	261.05
PRUPE_2G154700	V1	RING-H2-class E3 ATL-subclass ubiquitin ligase	AT4G33565	Symbols: | RING/U-box superfamily protein | chr4:16136821-16137924 FORWARD LENGTH=367	155.66	166.72	134.61	121.33	118.95	101.76
PRUPE_2G155900	V1	Receptor-like protein EIX2 OS=Solanum lycopersicum (sp|q6jn46|eix2_sollc 629.0)	AT2G34930	Symbols: | disease resistance family protein / LRR family protein | chr2:14737169-14739886 REVERSE LENGTH=905	434.14	315.91	158.83	120.12	57.7	36.71
PRUPE_2G156100	V1	Receptor-like protein EIX2 OS=Solanum lycopersicum (sp|q6jn46|eix2_sollc 591.0)	AT2G34930	Symbols: | disease resistance family protein / LRR family protein | chr2:14737169-14739886 REVERSE LENGTH=905	131.74	100.02	85	87.93	64.69	54.24
PRUPE_2G156400	V1	F-box protein PP2-A13 OS=Arabidopsis thaliana (sp|q9lex0|p2a13_arath 393.0)	AT3G61060	Symbols: AtPP2-A13, PP2-A13 | phloem protein 2-A13 | chr3:22603166-22604336 FORWARD LENGTH=290	751.25	660.18	544.47	555.71	446.36	475.04
PRUPE_2G156500	V1	Probable methyltransferase PMT15 OS=Arabidopsis thaliana (sp|q9zph9|pmtf_arath 944.0)	AT4G00750	Symbols: | S-adenosyl-L-methionine-dependent methyltransferases superfamily protein | chr4:314405-317507 FORWARD LENGTH=633	113.31	125.56	134.95	106.43	91.99	60.4
PRUPE_2G156900	V1	transcription factor (HD-ZIP IV)	AT4G00730	Symbols: ANL2, AHDP | Homeobox-leucine zipper family protein / lipid-binding START domain-containing protein | chr4:299741-304103 REVERSE LENGTH=802	2048.25	2081.34	2111.96	1585.51	1932.72	1350.26
PRUPE_2G157300	V1	co-suppressor (BAP) of Programmed Cell Death	AT2G45760	Symbols: BAP2, BAL | BON association protein 2 | chr2:18847125-18847748 REVERSE LENGTH=207	102.65	151.54	38.16	33.68	13.31	18.95
PRUPE_2G157400	V1	co-suppressor (BAP) of Programmed Cell Death	AT2G45760	Symbols: BAP2, BAL | BON association protein 2 | chr2:18847125-18847748 REVERSE LENGTH=207	116.68	226.02	90.49	87.92	43.41	48.39
PRUPE_2G158500	V1	16 kDa phloem protein 2 OS=Arabidopsis thaliana (sp|q9c8s6|pp16b_arath 165.0)	AT1G63220	Symbols: | Calcium-dependent lipid-binding (CaLB domain) family protein | chr1:23449017-23450244 FORWARD LENGTH=147	592.97	475.81	360.27	385.51	228.99	224.02
PRUPE_2G158700	V1	Elicitor-responsive protein 3 OS=Oryza sativa subsp. indica (sp|q25ag5|erg3_orysi 166.0)	AT1G63220	Symbols: | Calcium-dependent lipid-binding (CaLB domain) family protein | chr1:23449017-23450244 FORWARD LENGTH=147	418.85	479.68	311.54	202.74	114.58	81.11
PRUPE_2G158800	V1	Elicitor-responsive protein 3 OS=Oryza sativa subsp. indica (sp|q25ag5|erg3_orysi 167.0)	AT1G63220	Symbols: | Calcium-dependent lipid-binding (CaLB domain) family protein | chr1:23449017-23450244 FORWARD LENGTH=147	2055.19	1879.31	2109.18	1832.52	1445.23	1272.19
PRUPE_2G159800	V1	NA	AT4G00560	Symbols: | NAD(P)-binding Rossmann-fold superfamily protein | chr4:240798-242267 REVERSE LENGTH=327	342.8	382.72	286.75	245.26	202.06	187.42
PRUPE_2G160600	V1	Enzyme classification.EC_1 oxidoreductases.EC_1.1 oxidoreductase acting on CH-OH group of donor(50.1.1 459.4) & (+)-neomenthol dehydrogenase OS=Arabidopsis thaliana (sp|q9m2e2|sdr1_arath 363.0)	AT3G61220	Symbols: | NAD(P)-binding Rossmann-fold superfamily protein | chr3:22663025-22664316 FORWARD LENGTH=296	252.51	287.48	239.21	225.1	177.15	174.81
PRUPE_2G161000	V1	Enzyme classification.EC_1 oxidoreductases.EC_1.1 oxidoreductase acting on CH-OH group of donor(50.1.1 462.7) & (+)-neomenthol dehydrogenase OS=Arabidopsis thaliana (sp|q9m2e2|sdr1_arath 377.0)	AT3G61220	Symbols: | NAD(P)-binding Rossmann-fold superfamily protein | chr3:22663025-22664316 FORWARD LENGTH=296	654.9	1070.11	851.62	682.84	454.26	440.63
PRUPE_2G161300	V1	Enzyme classification.EC_1 oxidoreductases.EC_1.1 oxidoreductase acting on CH-OH group of donor(50.1.1 459.4) & (+)-neomenthol dehydrogenase OS=Arabidopsis thaliana (sp|q9m2e2|sdr1_arath 373.0)	AT3G61220	Symbols: | NAD(P)-binding Rossmann-fold superfamily protein | chr3:22663025-22664316 FORWARD LENGTH=296	887.76	1544.58	1264.47	1062.22	764.99	753.39
PRUPE_2G161500	V1	Enzyme classification.EC_1 oxidoreductases.EC_1.1 oxidoreductase acting on CH-OH group of donor(50.1.1 447.1) & (+)-neomenthol dehydrogenase OS=Arabidopsis thaliana (sp|q9m2e2|sdr1_arath 341.0)	AT3G61220	Symbols: | NAD(P)-binding Rossmann-fold superfamily protein | chr3:22663025-22664316 FORWARD LENGTH=296	581.37	1220.04	1547.94	907.2	952.69	897.13
PRUPE_2G162400	V1	phosphomannomutase (PMM)	AT2G45790	Symbols: ATPMM, PMM | phosphomannomutase | chr2:18855876-18857753 FORWARD LENGTH=246	915.42	988.91	1240.45	886.09	777.09	633.23
PRUPE_2G163900	V1	carboxyltransferase subunit alpha of polymeric acetyl-CoA carboxylase complex	AT2G38040	Symbols: CAC3 | acetyl Co-enzyme a carboxylase carboxyltransferase alpha subunit | chr2:15917612-15920749 FORWARD LENGTH=769	572.58	439.15	398.13	375.14	381.73	315.82
PRUPE_2G164300	V1	transcription factor (MYB)	AT3G61250	Symbols: AtMYB17, MYB17 | myb domain protein 17 | chr3:22671306-22672551 FORWARD LENGTH=299	159.64	265.6	138.3	216.64	148.71	217.92
PRUPE_2G165000	V1	tRNA adenosine deaminase (TAD1)	AT1G01760	Symbols: | adenosine deaminases;RNA binding;RNA binding;adenosine deaminases | chr1:276412-278448 REVERSE LENGTH=420	169.26	276.98	189.84	184.35	173.11	230.77
PRUPE_2G165100	V1	NA	AT2G45830	Symbols: DTA2 | downstream target of AGL15 2 | chr2:18866324-18868344 FORWARD LENGTH=523	131.21	137.06	81.86	94.16	73.18	69.99
PRUPE_2G165500	V1	FT-interacting protein 3 OS=Arabidopsis thaliana (sp|q9m2r0|ftip3_arath 1143.0)	AT4G11610	Symbols: | C2 calcium/lipid-binding plant phosphoribosyltransferase family protein | chr4:7013956-7017846 REVERSE LENGTH=1011	1581.49	1581.4	708.97	636.79	518.31	505.66
PRUPE_2G167600	V1	Receptor-like protein EIX2 OS=Solanum lycopersicum (sp|q6jn46|eix2_sollc 571.0)	AT2G34930	Symbols: | disease resistance family protein / LRR family protein | chr2:14737169-14739886 REVERSE LENGTH=905	130.44	130.17	56.16	64.55	36.35	32.35
PRUPE_2G167700	V1	Receptor-like protein EIX2 OS=Solanum lycopersicum (sp|q6jn46|eix2_sollc 563.0)	AT2G34930	Symbols: | disease resistance family protein / LRR family protein | chr2:14737169-14739886 REVERSE LENGTH=905	126.62	103.37	42.78	78.46	42.54	34.67
PRUPE_2G168300	V1	NA	AT4G00525	Symbols: | unknown protein; Has 35333 Blast hits to 34131 proteins in 2444 species: Archae - 798; Bacteria - 22429; Metazoa - 974; Fungi - 991; Plants - 531; Viruses - 0; Other Eukaryotes - 9610 (source: NCBI BLink). | chr4:231862-232769 FORWARD LENGTH=140	155.58	212.2	125.62	121.22	119.18	137.68
PRUPE_2G169200	V1	Receptor-like protein EIX2 OS=Solanum lycopersicum (sp|q6jn46|eix2_sollc 539.0)	AT2G34930	Symbols: | disease resistance family protein / LRR family protein | chr2:14737169-14739886 REVERSE LENGTH=905	114.17	130.42	168.17	142.36	97.35	63.23
PRUPE_2G170100	V1	transcription factor (bHLH)	AT5G41315	Symbols: GL3, MYC6.2 | basic helix-loop-helix (bHLH) DNA-binding superfamily protein | chr5:16529457-16532866 FORWARD LENGTH=637	1404.04	921.2	859.08	645.4	759.27	510.43
PRUPE_2G170700	V1	NA	AT4G00440	Symbols: | Protein of unknown function (DUF3741) | chr4:195176-198221 FORWARD LENGTH=832	512.95	451.92	459.86	421.95	329.21	271.1
PRUPE_2G171400	V1	glycerol-3-phosphate acyltransferase (GPAT4-8)	AT4G00400	Symbols: GPAT8, AtGPAT8 | glycerol-3-phosphate acyltransferase 8 | chr4:174312-176734 REVERSE LENGTH=500	2192.71	3384.93	3675.06	2085.88	1742.28	1244.76
PRUPE_2G171700	V1	ascorbate transporter	AT4G00370	Symbols: ANTR2, PHT4;4 | Major facilitator superfamily protein | chr4:163153-166111 REVERSE LENGTH=541	301.67	233.42	242.73	252.6	193.95	183.68
PRUPE_2G171800	V1	fatty acyl omega-hydroxylase	AT2G45970	Symbols: CYP86A8, LCR | cytochrome P450, family 86, subfamily A, polypeptide 8 | chr2:18912548-18914161 REVERSE LENGTH=537	605.09	1087.25	1189.54	784.56	720.66	639.58
PRUPE_2G173500	V1	receptor-like protein kinase (RLCK-IV)	AT2G46050	Symbols: | Pentatricopeptide repeat (PPR-like) superfamily protein | chr2:18939262-18941034 FORWARD LENGTH=590	754.85	872.48	710.27	653.22	496.05	524.84
PRUPE_2G173600	V1	NA	AT2G46060	Symbols: | transmembrane protein-related | chr2:18941355-18945000 REVERSE LENGTH=807	605.64	581.2	408.94	488.01	419.43	479.57
PRUPE_2G174100	V1	ubiquitin protein ligase (BRH)	AT3G61460	Symbols: BRH1 | brassinosteroid-responsive RING-H2 | chr3:22741701-22742213 REVERSE LENGTH=170	946.13	821.01	540.27	405.14	419.96	389.11
PRUPE_2G174400	V1	Probable receptor-like protein kinase At5g24010 OS=Arabidopsis thaliana (sp|q9flw0|y5241_arath 307.0)	AT4G00300	Symbols: | fringe-related protein | chr4:128690-130126 FORWARD LENGTH=478	5632.74	4244.03	4236.41	4108.38	3085.47	2544.27
PRUPE_2G174500	V1	NA	AT5G41460	Symbols: | Protein of unknown function (DUF604) | chr5:16589724-16592197 REVERSE LENGTH=524	200.07	212.43	264.84	220.31	261.79	147.36
PRUPE_2G177200	V1	component SEC10 of Exocyst complex	AT5G12370	Symbols: SEC10 | exocyst complex component sec10 | chr5:4003002-4008445 REVERSE LENGTH=825	1384.55	1676.63	1246.29	1295.09	1041.22	1198.08
PRUPE_2G177400	V1	transcription factor (WRKY)	AT4G01250	Symbols: WRKY22, AtWRKY22 | WRKY family transcription factor | chr4:522839-524129 REVERSE LENGTH=298	193.59	361.74	282	230.99	139.87	177.29
PRUPE_2G177800	V1	transcription factor (WRKY)	AT1G64000	Symbols: WRKY56, ATWRKY56 | WRKY DNA-binding protein 56 | chr1:23747434-23748883 FORWARD LENGTH=195	293.42	384.45	403.31	336.52	200.66	135.35
PRUPE_2G178400	V1	NA	AT2G46150	Symbols: | Late embryogenesis abundant (LEA) hydroxyproline-rich glycoprotein family | chr2:18961424-18962089 FORWARD LENGTH=221	53.6	82.26	63.46	69.49	27.29	41.15
PRUPE_2G178600	V1	RING-H2 finger protein ATL67 OS=Arabidopsis thaliana (sp|o82353|atl67_arath 139.0)	AT2G46160	Symbols: | RING/U-box superfamily protein | chr2:18963109-18963753 FORWARD LENGTH=214	193.09	194.86	186.29	150.49	156.81	132.78
PRUPE_2G179200	V1	delta-8 sphingolipid desaturase	AT3G61580	Symbols: | Fatty acid/sphingolipid desaturase | chr3:22786253-22787602 FORWARD LENGTH=449	1838.22	2324.43	2176.67	1826.92	1140.58	1171.77
PRUPE_2G179300	V1	Hevamine-A OS=Hevea brasiliensis (sp|p23472|chly_hevbr 372.0)	AT5G24090	Symbols: ATCHIA, CHIA | chitinase A | chr5:8143805-8145153 REVERSE LENGTH=302	25.75	123.2	29.82	13.46	9.39	14.47
PRUPE_2G179400	V1	delta-8 sphingolipid desaturase	AT3G61580	Symbols: | Fatty acid/sphingolipid desaturase | chr3:22786253-22787602 FORWARD LENGTH=449	256.4	293.81	436.16	480.74	263.98	282.85
PRUPE_2G181100	V1	NA		n/a	958.96	950.38	701.14	650.72	577.95	461.97
PRUPE_2G181200	V1	NA	AT5G42940	Symbols: | RING/U-box superfamily protein | chr5:17216649-17219171 REVERSE LENGTH=691	4076.39	3668.23	3263.04	3005.89	2511.31	2441.22
PRUPE_2G181400	V1	Basic endochitinase OS=Nicotiana tabacum (sp|p29061|chib_tobac 368.0)	AT5G24090	Symbols: ATCHIA, CHIA | chitinase A | chr5:8143805-8145153 REVERSE LENGTH=302	2274.04	1332.05	471.03	457.07	225.49	195.14
PRUPE_2G183100	V1	conjugation E2 protein	AT1G64230	Symbols: UBC28 | ubiquitin-conjugating enzyme 28 | chr1:23833792-23835220 FORWARD LENGTH=148	13125.5	14372.7	7462.66	7694.68	5056.93	5708.47
PRUPE_2G183500	V1	NA	AT2G46330	Symbols: AGP16, ATAGP16 | arabinogalactan protein 16 | chr2:19018730-19019108 REVERSE LENGTH=73	796.94	1069.66	1084.17	953.14	711.01	736.32
PRUPE_2G183600	V1	NA	AT5G41761	Symbols: | unknown protein; FUNCTIONS IN: molecular_function unknown; INVOLVED IN: biological_process unknown; LOCATED IN: cellular_component unknown; BEST Arabidopsis thaliana protein match is: unknown protein (TAIR:AT3G55570.1); Has 30201 Blast hits to 17322 proteins in 780 species: Archae - 12; Bacteria - 1396; Metazoa - 17338; Fungi - 3422; Plants - 5037; Viruses - 0; Other Eukaryotes - 2996 …	2254.12	2191.22	1140.96	932.2	432.92	648.76
PRUPE_2G184400	V1	NA	AT3G61670	Symbols: | Protein of unknown function (DUF3133) | chr3:22819052-22821870 FORWARD LENGTH=790	1163.98	1035.27	750.08	783.51	750.26	683.21
PRUPE_2G184800	V1	Hydroquinone glucosyltransferase OS=Rauvolfia serpentina (sp|q9ar73|hqgt_rause 649.0) & Enzyme classification.EC_2 transferases.EC_2.4 glycosyltransferase(50.2.4 550.0)	AT4G01070	Symbols: GT72B1, UGT72B1 | UDP-Glycosyltransferase superfamily protein | chr4:461858-463300 REVERSE LENGTH=480	647.38	507.8	623.01	506.42	549.92	372.83
PRUPE_2G184900	V1	Putative anthocyanidin reductase OS=Ginkgo biloba (sp|q5xly0|anr_ginbi 200.0)	AT2G45400	Symbols: BEN1 | NAD(P)-binding Rossmann-fold superfamily protein | chr2:18703960-18706235 REVERSE LENGTH=364	737.72	467.03	264.14	166.23	75.5	57.43
PRUPE_2G185000	V1	Putative anthocyanidin reductase OS=Ginkgo biloba (sp|q5xly0|anr_ginbi 166.0)	AT4G27250	Symbols: | NAD(P)-binding Rossmann-fold superfamily protein | chr4:13642803-13644425 REVERSE LENGTH=354	176.07	104.89	46.99	50.82	59.57	49.86
PRUPE_2G185100	V1	transcription factor (WRKY)	AT4G23810	Symbols: WRKY53, ATWRKY53 | WRKY family transcription factor | chr4:12392666-12393739 REVERSE LENGTH=324	3554.02	2993.06	955.7	797.53	318.53	239.86
PRUPE_2G185400	V1	Histone H3-like centromeric protein HTR12 OS=Arabidopsis thaliana (sp|q8rvq9|htr12_arath 103.0)	AT1G01370	Symbols: HTR12, CENH3 | Histone superfamily protein | chr1:143773-145400 FORWARD LENGTH=178	319.08	348.12	264.47	260.47	181.31	182.12
PRUPE_2G185500	V1	protein involved in ferredoxin-NADP oxidoreductase membrane-tethering (TROL)	AT4G01050	Symbols: TROL | thylakoid rhodanese-like | chr4:455874-458175 FORWARD LENGTH=466	1854.52	1629.05	1495.78	1275.72	1169.56	1109.6
PRUPE_2G185900	V1	substrate(LHP1) adaptor of regulatory CUL3-BTB ubiquitin ligase	AT4G08455	Symbols: | BTB/POZ domain-containing protein | chr4:5375891-5376922 FORWARD LENGTH=243	138.89	104.87	63.49	77.71	78.89	85.84
PRUPE_2G186700	V1	cyclic nucleotide-gated cation channel (CNGC)	AT5G53130	Symbols: CNGC1, ATCNGC1 | cyclic nucleotide gated channel 1 | chr5:21537830-21540490 REVERSE LENGTH=716	1966.3	1584.08	973.85	716.5	665.71	498.74
PRUPE_2G186800	V1	insertase component Oxa1 of inner mitochondrion membrane presequence-dependent insertion system	AT5G62050	Symbols: OXA1, ATOXA1, OXA1AT | homolog of yeast oxidase assembly 1 (OXA1) | chr5:24924062-24926758 REVERSE LENGTH=429	105.73	75.52	60.73	44.4	76.21	38.04
PRUPE_2G186900	V1	cyclic nucleotide-gated cation channel (CNGC)	AT5G53130	Symbols: CNGC1, ATCNGC1 | cyclic nucleotide gated channel 1 | chr5:21537830-21540490 REVERSE LENGTH=716	612.12	971.21	334.1	242.22	93.58	144.54
PRUPE_2G187400	V1	RING-H2-class E3 ATL-subclass ubiquitin ligase	AT2G46495	Symbols: | RING/U-box superfamily protein | chr2:19084134-19085704 REVERSE LENGTH=372	156.84	188.14	112.29	97.43	62.53	35.92
PRUPE_2G188900	V1	phosphatidylinositol 4-kinase (PI4K-gamma)	AT2G46500	Symbols: ATPI4K GAMMA 4, UBDK GAMMA 4, PI4K GAMMA 4 | phosphoinositide 4-kinase gamma 4 | chr2:19086741-19088534 REVERSE LENGTH=566	1287.4	1336.84	1283.3	1207.53	950.85	862.16
PRUPE_2G190000	V1	component DMS3 of DNA methylation accessory complex (DDR)	AT3G49250	Symbols: DMS3, IDN1 | defective in meristem silencing 3 | chr3:18258613-18260803 REVERSE LENGTH=420	195.46	191.01	137.19	149.48	120.91	151.72
PRUPE_2G190100	V1	transcription factor (bHLH)	AT1G01260	Symbols: | basic helix-loop-helix (bHLH) DNA-binding superfamily protein | chr1:109595-111367 FORWARD LENGTH=590	4335.89	2836.53	2091.33	1668.52	961.09	842.2
PRUPE_2G190200	V1	transcription factor (DREB)	AT1G01250	Symbols: | Integrase-type DNA-binding superfamily protein | chr1:104731-105309 REVERSE LENGTH=192	164.57	147.5	90.91	51.6	53.15	43.96
PRUPE_2G190500	V1	Uncharacterized protein At4g00950 OS=Arabidopsis thaliana (sp|q9m160|y4095_arath 88.6)	AT4G00950	Symbols: MEE47 | Protein of unknown function (DUF688) | chr4:405984-407087 REVERSE LENGTH=291	1640.27	2062.67	1555.55	1662.79	1252.59	1385.34
PRUPE_2G191100	V1	transcription factor (AS2/LOB)	AT1G07900	Symbols: LBD1 | LOB domain-containing protein 1 | chr1:2442624-2443631 FORWARD LENGTH=190	663.99	1190.2	793.55	563.12	300.56	278.72
PRUPE_2G192100	V1	transcription factor (MYB)	AT1G22640	Symbols: ATMYB3, MYB3 | myb domain protein 3 | chr1:8006289-8007219 FORWARD LENGTH=257	12079.6	12862.9	13813.9	7838.67	7440.67	3698.57
PRUPE_2G192600	V1	Protein LEAD-SENSITIVE 1 OS=Arabidopsis thaliana (sp|q93v51|pse1_arath 236.0)	AT1G01225	Symbols: | NC domain-containing protein-related | chr1:96064-97242 FORWARD LENGTH=260	662.3	683.62	490.13	483.41	410.94	367.86
PRUPE_2G193400	V1	U-Box-group-II E3 ubiquitin protein ligase	AT1G76390	Symbols: | ARM repeat superfamily protein | chr1:28655914-28658531 FORWARD LENGTH=811	398.67	423.7	299.4	286.87	237.7	237.46
PRUPE_2G193600	V1	A-class RAB GTPase	AT1G01200	Symbols: ATRABA3, ATRAB-A3, RABA3 | RAB GTPase homolog A3 | chr1:86715-88145 REVERSE LENGTH=237	257.4	290.16	244.03	228.73	193.51	208.35
PRUPE_2G193700	V1	AAA-ATPase At2g46620 OS=Arabidopsis thaliana (sp|f4ij77|aatp4_arath 601.0)	AT2G46620	Symbols: | P-loop containing nucleoside triphosphate hydrolases superfamily protein | chr2:19139071-19140546 REVERSE LENGTH=491	508.35	539.09	461.06	419.16	397.42	357.54
PRUPE_2G193800	V1	NA	AT3G61870	Symbols: | unknown protein; FUNCTIONS IN: molecular_function unknown; INVOLVED IN: biological_process unknown; LOCATED IN: chloroplast, chloroplast inner membrane, chloroplast envelope; EXPRESSED IN: 23 plant structures; EXPRESSED DURING: 14 growth stages; Has 200 Blast hits to 200 proteins in 73 species: Archae - 0; Bacteria - 112; Metazoa - 0; Fungi - 0; Plants - 53; Viruses - 0; Other Eukaryot…	1048.7	1153.69	1239.53	962.45	681.43	633.18
PRUPE_2G194200	V1	Cytochrome P450 78A3 OS=Glycine max (sp|o48927|c78a3_soybn 733.0) & Enzyme classification.EC_1 oxidoreductases.EC_1.14 oxidoreductase acting on paired donor with incorporation or reduction of molecular oxygen(50.1.13 315.2)	AT1G01190	Symbols: CYP78A8 | cytochrome P450, family 78, subfamily A, polypeptide 8 | chr1:83045-84864 REVERSE LENGTH=535	480.85	268.28	104.26	193.48	53.06	103.01
PRUPE_2G195800	V1	NA		n/a	73.17	216.48	50.67	43.3	16.78	47.41
PRUPE_2G196000	V1	3-ketoacyl-CoA synthase (KCS)	AT1G01120	Symbols: KCS1 | 3-ketoacyl-CoA synthase 1 | chr1:57392-58978 REVERSE LENGTH=528	1404.65	1433.27	1425.97	1334.47	1205.99	910.45
PRUPE_2G197700	V1	subunit alpha of E1 pyruvate dehydrogenase component	AT1G01090	Symbols: PDH-E1 ALPHA | pyruvate dehydrogenase E1 alpha | chr1:47705-49166 REVERSE LENGTH=428	2788.02	2454.3	3049.68	2592.14	2513.73	1953.54
PRUPE_2G198000	V1	Beta-glucosidase 12 OS=Oryza sativa subsp. japonica (sp|q7xkv4|bgl12_orysj 548.0) & Enzyme classification.EC_3 hydrolases.EC_3.2 glycosylase(50.3.2 445.8)	AT5G44640	Symbols: BGLU13 | beta glucosidase 13 | chr5:18011146-18012669 FORWARD LENGTH=507	518.32	997.92	1085.17	723.68	340.74	183.29
PRUPE_2G198100	V1	Beta-glucosidase 12 OS=Oryza sativa subsp. indica (sp|b8avf0|bgl12_orysi 637.0) & Enzyme classification.EC_3 hydrolases.EC_3.2 glycosylase(50.3.2 477.9)	AT5G42260	Symbols: BGLU12 | beta glucosidase 12 | chr5:16898712-16900235 FORWARD LENGTH=507	928.62	1999.41	2287.15	1386.06	608.3	305.93
PRUPE_2G198900	V1	regulatory factor (CURT) of thylakoid grana stacking	AT2G46820	Symbols: PTAC8, TMP14, PSAP, PSI-P | photosystem I P subunit | chr2:19243729-19244870 FORWARD LENGTH=174	176.13	122.78	110.59	96.32	43.38	47.6
PRUPE_2G199800	V1	Enzyme classification.EC_2 transferases.EC_2.1 transferase transferring one-carbon group(50.2.1 468.1) & Caffeic acid 3-O-methyltransferase OS=Prunus dulcis (sp|q43609|comt1_prudu 417.0)	AT5G54160	Symbols: ATOMT1, OMT1 | O-methyltransferase 1 | chr5:21982075-21984167 FORWARD LENGTH=363	45.43	81.82	44.68	43.24	21.75	15.25
PRUPE_2G201200	V1	transcription factor (NAC)	AT1G33060	Symbols: ANAC014, NAC014 | NAC 014 | chr1:11975518-11978493 REVERSE LENGTH=648	218.99	306.31	114.33	119.72	88.09	118.61
PRUPE_2G201300	V1	transcription factor (NAC)	AT5G04410	Symbols: NAC2, anac078 | NAC domain containing protein 2 | chr5:1243980-1246416 FORWARD LENGTH=567	231.7	275.71	244.18	217.92	169.5	154.51
PRUPE_2G201600	V1	transcription factor (NAC)	AT3G17730	Symbols: anac057, NAC057 | NAC domain containing protein 57 | chr3:6064379-6065813 FORWARD LENGTH=246	732.75	1102.21	737.94	553.56	293.58	294.27
PRUPE_2G201800	V1	transcription factor (NAC)	AT4G35580	Symbols: NTL9 | NAC transcription factor-like 9 | chr4:16888581-16890744 REVERSE LENGTH=512	404.88	510.53	224.81	171.18	105.64	112.08
PRUPE_2G202000	V1	transcription factor (NAC)	AT1G33060	Symbols: ANAC014, NAC014 | NAC 014 | chr1:11975518-11978493 REVERSE LENGTH=648	99.01	164.51	66.32	47.9	20.46	24.22
PRUPE_2G202200	V1	transcription factor (NAC)	AT3G10480	Symbols: ANAC050, NAC050 | NAC domain containing protein 50 | chr3:3264410-3266781 FORWARD LENGTH=526	283.94	228.48	153.21	167.61	134.15	127.67
PRUPE_2G202500	V1	transcription factor (NAC)	AT1G33060	Symbols: ANAC014, NAC014 | NAC 014 | chr1:11975518-11978493 REVERSE LENGTH=652	828.33	682.54	564.5	433.41	257.98	191.23
PRUPE_2G202600	V1	transcription factor (NAC)	AT1G33060	Symbols: ANAC014, NAC014 | NAC 014 | chr1:11975518-11978493 REVERSE LENGTH=648	227.34	291.96	299.23	166.42	89.07	79.69
PRUPE_2G202700	V1	transcription factor (NAC)	AT1G33060	Symbols: ANAC014, NAC014 | NAC 014 | chr1:11975518-11978493 REVERSE LENGTH=648	286.33	212.19	140.99	109.79	68.5	60.03
PRUPE_2G202800	V1	transcription factor (NAC)	AT4G35580	Symbols: NTL9 | NAC transcription factor-like 9 | chr4:16888534-16890744 REVERSE LENGTH=534	478.95	382.62	293.11	332.65	320.57	267.59
PRUPE_2G202900	V1	transcription factor (NAC)	AT4G35580	Symbols: NTL9 | NAC transcription factor-like 9 | chr4:16888534-16890744 REVERSE LENGTH=533	1139.27	1070.94	482.86	387.53	303.86	247.49
PRUPE_2G203000	V1	NA		n/a	1107.25	1018.37	576.12	450.2	459.49	393.39
PRUPE_2G203100	V1	transcription factor (NAC)	AT1G33060	Symbols: ANAC014, NAC014 | NAC 014 | chr1:11975518-11978493 REVERSE LENGTH=652	526.07	447.2	244.96	222.71	186.77	184.32
PRUPE_2G203200	V1	Uncharacterized calcium-binding protein At1g02270 OS=Arabidopsis thaliana (sp|o81916|yc22_arath 603.0)	AT5G54130	Symbols: | Calcium-binding endonuclease/exonuclease/phosphatase family | chr5:21962900-21965279 FORWARD LENGTH=436	940.14	1582.75	810.99	977.76	787.09	1349.61
PRUPE_2G203700	V1	Probable inactive purple acid phosphatase 29 OS=Arabidopsis thaliana (sp|q9fmk9|ppa29_arath 514.0)	AT5G63140	Symbols: ATPAP29, PAP29 | purple acid phosphatase 29 | chr5:25328237-25329616 FORWARD LENGTH=389	1896.18	943.64	899.63	1392.43	1656.24	1775.18
PRUPE_2G204100	V1	Bark storage protein A OS=Populus deltoides (sp|q07469|bspa_popde 99.0)	AT4G24340	Symbols: | Phosphorylase superfamily protein | chr4:12607475-12609148 FORWARD LENGTH=338	272.96	215.45	142.33	155.35	116.4	126.02
PRUPE_2G204700	V1	transcription factor (NAC)	AT1G33060	Symbols: ANAC014, NAC014 | NAC 014 | chr1:11975518-11978493 REVERSE LENGTH=648	110.08	162.69	181.79	66.35	50.11	45.25
PRUPE_2G205800	V1	starch-debranching pullulanase (PU1)	AT5G04360	Symbols: ATPU1, ATLDA, PU1, LDA | limit dextrinase | chr5:1221566-1228399 FORWARD LENGTH=965	834.58	684.3	600.4	519.25	451.45	404.81
PRUPE_2G205900	V1	NA	AT5G22930	Symbols: | Protein of unknown function (DUF1635) | chr5:7668229-7669315 REVERSE LENGTH=238	650.23	390.19	240.72	157.18	118.92	65.69
PRUPE_2G206100	V1	pectate lyase	AT5G04310	Symbols: | Pectin lyase-like superfamily protein | chr5:1203356-1207352 REVERSE LENGTH=518	411.38	722.78	599.12	434.62	372.31	342.32
PRUPE_2G208100	V1	component VPS24 of ESCRT-III complex	AT5G22950	Symbols: VPS24.1 | SNF7 family protein | chr5:7681380-7682720 FORWARD LENGTH=229	1492.12	1655.09	798.67	713.13	341.72	419.87
PRUPE_2G209900	V1	solute transporter (AAAP)	AT2G39130	Symbols: | Transmembrane amino acid transporter family protein | chr2:16323171-16326744 REVERSE LENGTH=550	239.79	226.75	369.57	269.11	270.62	217.74
PRUPE_2G211800	V1	phenylalanine ammonia lyase (PAL)	AT2G37040	Symbols: PAL1, ATPAL1 | PHE ammonia lyase 1 | chr2:15557602-15560237 REVERSE LENGTH=725	1564.73	2192.96	1773.4	1143.5	714.33	516.22
PRUPE_2G212900	V1	transcription factor (A/B-GATA)	AT3G54810	Symbols: BME3-ZF, BME3, GATA8 | Plant-specific GATA-type zinc finger transcription factor family protein | chr3:20296957-20298236 FORWARD LENGTH=322	2596	5707.32	4992.57	4141.22	2355.14	3273.14
PRUPE_2G213000	V1	transcription factor (ARF)	AT4G30080	Symbols: ARF16 | auxin response factor 16 | chr4:14703369-14705564 REVERSE LENGTH=670	484.24	555.14	773.47	466.81	416.78	330.47
PRUPE_2G213900	V1	Caffeoylshikimate esterase OS=Arabidopsis thaliana (sp|q9c942|cse_arath 138.0)	AT5G19290	Symbols: | alpha/beta-Hydrolases superfamily protein | chr5:6494113-6495105 FORWARD LENGTH=330	3097.27	2916.32	3055.45	2206.62	2299.39	1843.37
PRUPE_2G214300	V1	phospholipase A2 (pPLA2-III)	AT3G54950	Symbols: PLP7, PLA IIIA | patatin-like protein 6 | chr3:20359076-20360774 REVERSE LENGTH=488	307.85	297.09	225.71	198.53	223.69	217.92
PRUPE_2G214400	V1	chorismate synthase	AT1G48850	Symbols: EMB1144 | chorismate synthase, putative / 5-enolpyruvylshikimate-3-phosphate phospholyase, putative | chr1:18065154-18067956 REVERSE LENGTH=436	1179.66	1252.1	1568.68	1233.57	1214.35	976.25
PRUPE_2G215500	V1	serine carboxypeptidase	AT3G07990	Symbols: SCPL27 | serine carboxypeptidase-like 27 | chr3:2552544-2554644 FORWARD LENGTH=459	546.84	769.25	786.45	672.72	509.58	498.36
PRUPE_2G215800	V1	NA	AT4G25030	Symbols: | unknown protein; BEST Arabidopsis thaliana protein match is: unknown protein (TAIR:AT5G45410.3); Has 35333 Blast hits to 34131 proteins in 2444 species: Archae - 798; Bacteria - 22429; Metazoa - 974; Fungi - 991; Plants - 531; Viruses - 0; Other Eukaryotes - 9610 (source: NCBI BLink). | chr4:12865336-12866638 FORWARD LENGTH=344	2157.78	1865.02	1681.56	1474.29	1162.39	910.4
PRUPE_2G217100	V1	NA		n/a	442.45	487.08	408.14	385.49	276.36	285
PRUPE_2G217600	V1	Protein IQ-DOMAIN 1 OS=Arabidopsis thaliana (sp|q9sf32|iqd1_arath 191.0)	AT5G03040	Symbols: iqd2 | IQ-domain 2 | chr5:710380-712406 REVERSE LENGTH=461	745.82	962.19	879.53	697.85	522.61	496.03
PRUPE_2G218600	V1	NA	AT5G51960	Symbols: | CONTAINS InterPro DOMAIN/s: Complex 1 LYR protein (InterPro:IPR008011); Has 45 Blast hits to 45 proteins in 14 species: Archae - 0; Bacteria - 0; Metazoa - 0; Fungi - 0; Plants - 45; Viruses - 0; Other Eukaryotes - 0 (source: NCBI BLink). | chr5:21110716-21111116 FORWARD LENGTH=103	1322.88	1681.93	1468.65	1393.36	1110.91	1152.98
PRUPE_2G222400	V1	NA	AT1G01340	Symbols: ATCNGC10, CNGC10, ACBK1 | cyclic nucleotide gated channel 10 | chr1:132414-135118 REVERSE LENGTH=706	62.63	174.83	27.61	14.45	15.24	13.27
PRUPE_2G222500	V1	Cyclic nucleotide-gated ion channel 1 OS=Arabidopsis thaliana (sp|o65717|cngc1_arath 301.0)	AT5G53130	Symbols: CNGC1, ATCNGC1 | cyclic nucleotide gated channel 1 | chr5:21537830-21540490 REVERSE LENGTH=716	385.06	397.21	151.23	89.36	24.36	17.2
PRUPE_2G222700	V1	Cyclic nucleotide-gated ion channel 1 OS=Arabidopsis thaliana (sp|o65717|cngc1_arath 82.4)	AT5G53130	Symbols: CNGC1, ATCNGC1 | cyclic nucleotide gated channel 1 | chr5:21537830-21540490 REVERSE LENGTH=716	410.37	719.79	504.71	282.47	173.05	183.9
PRUPE_2G222800	V1	Cyclic nucleotide-gated ion channel 1 OS=Arabidopsis thaliana (sp|o65717|cngc1_arath 80.5)	AT5G53130	Symbols: CNGC1, ATCNGC1 | cyclic nucleotide gated channel 1 | chr5:21537830-21540490 REVERSE LENGTH=716	56.44	165.18	24.12	20.23	4.77	10.86
PRUPE_2G223500	V1	cyclic nucleotide-gated cation channel (CNGC)	AT5G53130	Symbols: CNGC1, ATCNGC1 | cyclic nucleotide gated channel 1 | chr5:21537830-21540490 REVERSE LENGTH=716	2819.15	2280.49	802.31	475.99	177.07	111.38
PRUPE_2G223600	V1	cyclic nucleotide-gated cation channel (CNGC)	AT5G53130	Symbols: CNGC1, ATCNGC1 | cyclic nucleotide gated channel 1 | chr5:21537830-21540490 REVERSE LENGTH=716	1988.43	2013.36	1045.69	735.18	565.97	451.28
PRUPE_2G223700	V1	cyclic nucleotide-gated cation channel (CNGC)	AT5G53130	Symbols: CNGC1, ATCNGC1 | cyclic nucleotide gated channel 1 | chr5:21537830-21540490 REVERSE LENGTH=716	3941.05	4406.69	1173.78	759.78	366.38	385.12
PRUPE_2G223900	V1	cyclic nucleotide-gated cation channel (CNGC)	AT5G53130	Symbols: CNGC1, ATCNGC1 | cyclic nucleotide gated channel 1 | chr5:21537830-21540490 REVERSE LENGTH=716	59.21	95.98	37.59	33.82	14.09	20.22
PRUPE_2G225000	V1	RALF-peptide receptor (CrRLK1L)	AT2G39360	Symbols: | Protein kinase superfamily protein | chr2:16437592-16440039 REVERSE LENGTH=815	666.2	840.24	349.16	397.7	209.76	269.28
PRUPE_2G225100	V1	Probable LRR receptor-like serine/threonine-protein kinase MEE39 OS=Arabidopsis thaliana (sp|c0lgp2|mee39_arath 122.0)	AT3G46330	Symbols: MEE39 | Leucine-rich repeat protein kinase family protein | chr3:17020887-17024884 REVERSE LENGTH=878	122.66	158.39	104.92	88.56	55.42	48.08
PRUPE_2G225200	V1	chalcone isomerase	AT3G55120	Symbols: TT5, A11, CFI | Chalcone-flavanone isomerase family protein | chr3:20430248-20431415 REVERSE LENGTH=246	6143.51	5459.58	5409.66	3932.06	3059.99	2100.5
PRUPE_2G226400	V1	monoacylglycerol lipase	AT2G39420	Symbols: | alpha/beta-Hydrolases superfamily protein | chr2:16460442-16462872 FORWARD LENGTH=317	507.51	577.87	350.2	339.08	298.99	318.09
PRUPE_2G227100	V1	dehydroascorbate reductase (DHAR)	AT1G75270	Symbols: DHAR2 | dehydroascorbate reductase 2 | chr1:28250255-28251237 REVERSE LENGTH=213	2265.08	2470.57	1993.6	2231.86	1623.29	1820.7
PRUPE_2G227300	V1	NA	AT3G55240	Symbols: | Plant protein 1589 of unknown function | chr3:20473876-20474705 REVERSE LENGTH=95	85.95	115.94	105.56	143.5	54.94	102.99
PRUPE_2G229000	V1	protein involved in PS-II repair (PPL1)	AT3G55330	Symbols: PPL1 | PsbP-like protein 1 | chr3:20514031-20515275 REVERSE LENGTH=230	108.97	115.2	131.54	128.48	71.27	86.24
PRUPE_2G229200	V1	component PnsL1 of NDH lumen subcomplex L	AT2G39470	Symbols: PPL2 | PsbP-like protein 2 | chr2:16476335-16477653 FORWARD LENGTH=238	59.49	76.83	45.02	50.76	21.26	32.53
PRUPE_2G229400	V1	RALF-peptide receptor (CrRLK1L)	AT5G54380	Symbols: THE1 | protein kinase family protein | chr5:22077313-22079880 REVERSE LENGTH=855	117.95	125.38	69.15	55.91	42.37	35.74
PRUPE_2G229500	V1	tonoplast intrinsic protein (TIP)	AT4G01470	Symbols: GAMMA-TIP3, TIP1;3, ATTIP1.3 | tonoplast intrinsic protein 1;3 | chr4:625092-625850 REVERSE LENGTH=252	88.45	33.86	9.48	17.88	15.62	9.11
PRUPE_2G230200	V1	E-class RAB GTPase	AT3G53610	Symbols: ATRAB8, RAB8 | RAB GTPase homolog 8 | chr3:19876531-19878264 REVERSE LENGTH=216	1069.08	1166.54	891.48	979.6	706.08	737.82
PRUPE_2G230800	V1	C2H2 zinc finger transcription factor	AT2G28710	Symbols: | C2H2-type zinc finger family protein | chr2:12322974-12323444 FORWARD LENGTH=156	829.7	790.59	682.01	569.65	366.33	210.97
PRUPE_2G230900	V1	NA	AT2G39500	Symbols: | unknown protein; FUNCTIONS IN: molecular_function unknown; INVOLVED IN: biological_process unknown; LOCATED IN: endomembrane system; EXPRESSED IN: 21 plant structures; EXPRESSED DURING: 12 growth stages; Has 16 Blast hits to 16 proteins in 8 species: Archae - 0; Bacteria - 0; Metazoa - 0; Fungi - 0; Plants - 16; Viruses - 0; Other Eukaryotes - 0 (source: NCBI BLink). | chr2:16489091-16…	652.11	740.08	523.03	565.47	403.86	508.46
PRUPE_2G231300	V1	transcription factor (WRKY)	AT5G41570	Symbols: WRKY24, ATWRKY24 | WRKY DNA-binding protein 24 | chr5:16624220-16625689 FORWARD LENGTH=179	136.29	153.6	121.13	101.26	52.21	47.57
PRUPE_2G232000	V1	histone (H4)	AT5G59970	Symbols: | Histone superfamily protein | chr5:24146352-24146663 REVERSE LENGTH=103	766.69	825.39	964.16	774.58	286.02	266.1
PRUPE_2G232200	V1	histone (H4)	AT5G59970	Symbols: | Histone superfamily protein | chr5:24146352-24146663 REVERSE LENGTH=103	861.82	1074.81	1111.21	881.19	287.5	304.41
PRUPE_2G232800	V1	component Ubc13 of Ubc13-Uev1 conjugating E2 complex	AT5G59300	Symbols: UBC7, ATUBC7 | ubiquitin carrier protein 7 | chr5:23919868-23921304 REVERSE LENGTH=203	183.86	178.74	107.52	110.39	110.93	127.12
PRUPE_2G233500	V1	chaperone (Hsp70)	AT5G02500	Symbols: HSC70-1, HSP70-1, AT-HSC70-1, HSC70 | heat shock cognate protein 70-1 | chr5:554055-556334 REVERSE LENGTH=651	22898.2	13803.9	3673.75	5505.91	3208.87	2925.28
PRUPE_2G235000	V1	actin filament protein	AT3G12110	Symbols: ACT11 | actin-11 | chr3:3858116-3859609 FORWARD LENGTH=377	1823.5	2178.5	1824.32	1835.35	1393.88	1559.72
PRUPE_2G235400	V1	NA	AT3G55430	Symbols: | O-Glycosyl hydrolases family 17 protein | chr3:20549806-20552004 REVERSE LENGTH=449	15692.7	10285.2	5404.47	5330.41	2382.23	1926.48
PRUPE_2G235800	V1	NA	AT2G39650	Symbols: | Protein of unknown function (DUF506) | chr2:16528094-16529274 REVERSE LENGTH=291	1267.13	1230.03	947.43	845.84	446.25	390.52
PRUPE_2G235900	V1	component PSF2 of GINS DNA replication fork maintenance complex	AT3G12530	Symbols: PSF2 | PSF2 | chr3:3972604-3973864 REVERSE LENGTH=210	120.39	140.88	99.2	101.97	85.69	99.51
PRUPE_2G236400	V1	RNA splicing factor (SCL28/30/33)	AT3G55460	Symbols: SCL30, At-SCL30 | SC35-like splicing factor 30 | chr3:20561024-20563502 FORWARD LENGTH=262	1542.74	1863	1304.63	1339.2	1098.41	1300.63
PRUPE_2G236500	V1	16 kDa phloem protein 1 OS=Arabidopsis thaliana (sp|q9m2t2|pp16a_arath 182.0)	AT3G55470	Symbols: | Calcium-dependent lipid-binding (CaLB domain) family protein | chr3:20564356-20566092 FORWARD LENGTH=155	64.58	110.36	84.83	65.75	43.06	39.6
PRUPE_2G238200	V1	Pepsin-type protease	AT2G39710	Symbols: | Eukaryotic aspartyl protease family protein | chr2:16562051-16563379 REVERSE LENGTH=442	1522.26	1173.95	1383.74	1321.29	1290.76	784.45
PRUPE_2G238300	V1	RING-H2-class E3 BTL-subclass ubiquitin ligase	AT3G46620	Symbols: | zinc finger (C3HC4-type RING finger) family protein | chr3:17178837-17180024 REVERSE LENGTH=395	1044.95	825.14	683.36	704.02	571.33	561.5
PRUPE_2G238400	V1	glycerol-3-phosphate acyltransferase (GPAT4-8)	AT3G11430	Symbols: ATGPAT5, GPAT5 | glycerol-3-phosphate acyltransferase 5 | chr3:3595911-3597678 FORWARD LENGTH=502	1235.68	1615.51	1880.14	1534.5	849.55	508.5
PRUPE_2G238800	V1	ATP-dependent activase involved in RuBisCo regulation	AT2G39730	Symbols: RCA | rubisco activase | chr2:16570951-16573345 REVERSE LENGTH=474	1179.82	912.83	498.88	253.31	135.95	150.25
PRUPE_2G239000	V1	AHL clade-A transcription factor	AT3G55560	Symbols: AGF2, AHL15 | AT-hook protein of GA feedback 2 | chr3:20604904-20605836 REVERSE LENGTH=310	167.46	186.86	212.54	150.91	172.28	123.46
PRUPE_2G239500	V1	C2H2 zinc finger transcription factor	AT5G06070	Symbols: RBE, RAB | C2H2 and C2HC zinc fingers superfamily protein | chr5:1828426-1829106 REVERSE LENGTH=226	138.55	215.17	117.81	77.2	75.5	80.47
PRUPE_2G240400	V1	protein kinase (WAK/WAKL)	AT5G02070	Symbols: | Protein kinase family protein | chr5:405895-408220 REVERSE LENGTH=657	165.41	253.55	154.62	159.94	91.84	116.8
PRUPE_2G241000	V1	Probable glycosyltransferase At5g25310 OS=Arabidopsis thaliana (sp|q3e7q9|glyt6_arath 126.0)	AT4G38040	Symbols: | Exostosin family protein | chr4:17867501-17869131 FORWARD LENGTH=425	427.34	446.95	475.05	397.59	393.19	305.24
PRUPE_2G241700	V1	transcription factor (BEL)	AT5G02030	Symbols: LSN, PNY, HB-6, BLR, RPL, BLH9, VAN | POX (plant homeobox) family protein | chr5:395754-398872 FORWARD LENGTH=575	2334.66	2416.61	1848.69	1234.62	1721.53	1482.41
PRUPE_2G241800	V1	anion transporter (NRT1/PTR)	AT2G37900	Symbols: | Major facilitator superfamily protein | chr2:15864396-15866408 REVERSE LENGTH=575	390.14	324.87	154.84	147.47	148.41	126.86
PRUPE_2G241900	V1	A-class RAB GTPase	AT1G07410	Symbols: ATRABA2B, RAB-A2B, ATRAB-A2B, RABA2b | RAB GTPase homolog A2B | chr1:2276270-2277154 FORWARD LENGTH=214	163.4	126.46	145.46	138.54	144.2	97.74
PRUPE_2G242000	V1	protease (SBT4)	AT3G46850	Symbols: | Subtilase family protein | chr3:17256338-17259442 FORWARD LENGTH=736	143.4	91.95	23.43	34.13	16.79	17.23
PRUPE_2G242500	V1	NA	AT5G59080	Symbols: | unknown protein; FUNCTIONS IN: molecular_function unknown; INVOLVED IN: response to oxidative stress; LOCATED IN: chloroplast; EXPRESSED IN: 18 plant structures; EXPRESSED DURING: 9 growth stages; BEST Arabidopsis thaliana protein match is: unknown protein (TAIR:AT3G46880.1); Has 1807 Blast hits to 1807 proteins in 277 species: Archae - 0; Bacteria - 0; Metazoa - 736; Fungi - 347; Plan…	395.95	134.99	105.34	210.97	327.32	380.66
PRUPE_2G242600	V1	NA	AT3G53980	Symbols: | Bifunctional inhibitor/lipid-transfer protein/seed storage 2S albumin superfamily protein | chr3:19987760-19988203 REVERSE LENGTH=114	187.42	203.75	147.41	135.15	67.13	72.11
PRUPE_2G242700	V1	NA	AT3G53980	Symbols: | Bifunctional inhibitor/lipid-transfer protein/seed storage 2S albumin superfamily protein | chr3:19987760-19988203 REVERSE LENGTH=114	123.07	136.53	82.08	95.22	52.08	65.83
PRUPE_2G242900	V1	NA	AT5G05950	Symbols: MEE60 | maternal effect embryo arrest 60 | chr5:1788814-1789341 FORWARD LENGTH=175	1543.4	1333.52	1110.36	1197.83	1022.45	1032.36
PRUPE_2G243000	V1	RopGEF guanine nucleotide exchange factor (PRONE)	AT5G05940	Symbols: ATROPGEF5, ROPGEF5 | ROP guanine nucleotide exchange factor 5 | chr5:1786028-1788363 FORWARD LENGTH=611	535.28	727.13	590.35	395.19	282.14	250.23
PRUPE_2G243200	V1	NA	AT2G39870	Symbols: | unknown protein; BEST Arabidopsis thaliana protein match is: unknown protein (TAIR:AT3G55690.1); Has 73 Blast hits to 71 proteins in 14 species: Archae - 0; Bacteria - 0; Metazoa - 2; Fungi - 2; Plants - 69; Viruses - 0; Other Eukaryotes - 0 (source: NCBI BLink). | chr2:16643697-16644950 FORWARD LENGTH=330	4138	5317.28	3788.38	3569.96	2059.56	2288.03
PRUPE_2G243600	V1	UDP-glycosyltransferase 76F1 OS=Arabidopsis thaliana (sp|q9m052|u76f1_arath 491.0) & Enzyme classification.EC_2 transferases.EC_2.4 glycosyltransferase(50.2.4 249.7)	AT3G55700	Symbols: | UDP-Glycosyltransferase superfamily protein | chr3:20671202-20673278 FORWARD LENGTH=460	743.07	702.26	685.89	761.28	302.14	294.49
PRUPE_2G244200	V1	NA	AT1G59590	Symbols: ZCF37 | ZCF37 | chr1:21887860-21888495 FORWARD LENGTH=211	60.77	101.89	39.38	31.81	22.44	31.79
PRUPE_2G244400	V1	NA	AT5G01090	Symbols: | Concanavalin A-like lectin family protein | chr5:33055-34116 FORWARD LENGTH=353	1930.7	1578.7	1547.32	1517.42	1441.95	1277.01
PRUPE_2G244500	V1	proline transporter (ProT)	AT2G39890	Symbols: PROT1, ATPROT1 | proline transporter 1 | chr2:16656022-16658202 FORWARD LENGTH=442	823.89	632.65	544.41	555.49	499.64	470.17
PRUPE_2G244900	V1	nucleotide sugar transporter (UUAT)	AT3G11320	Symbols: | Nucleotide-sugar transporter family protein | chr3:3547017-3548539 REVERSE LENGTH=308	1022.91	1102.71	1372.42	1127.77	879.65	760.91
PRUPE_2G245000	V1	transcription factor (LIM)	AT3G55770	Symbols: | GATA type zinc finger transcription factor family protein | chr3:20703799-20705115 FORWARD LENGTH=199	1085.21	1189.24	1051.86	883.22	720.49	642.6
PRUPE_2G245700	V1	NA	AT3G55800	Symbols: SBPASE | sedoheptulose-bisphosphatase | chr3:20709640-20711421 FORWARD LENGTH=393	223.81	167.01	215.91	127.53	106.3	91.2
PRUPE_2G247400	V1	GIPC mannosyltransferase (GMT1)	AT3G55830	Symbols: EPC1 | Nucleotide-diphospho-sugar transferases superfamily protein | chr3:20715101-20717133 FORWARD LENGTH=334	1509.39	1354.6	1297.97	1329.14	1034.47	887.14
PRUPE_2G247600	V1	Nematode resistance protein-like HSPRO2 OS=Arabidopsis thaliana (sp|o04203|hspr2_arath 528.0)	AT2G40000	Symbols: HSPRO2, ATHSPRO2 | ortholog of sugar beet HS1 PRO-1 2 | chr2:16700649-16701956 REVERSE LENGTH=435	3510.86	2868.03	1211.37	1002.02	365.5	285.74
PRUPE_2G247800	V1	auxin transporter (AUX/LAX)	AT2G38120	Symbols: AUX1, WAV5, PIR1, MAP1 | Transmembrane amino acid transporter family protein | chr2:15973493-15976792 FORWARD LENGTH=485	1068.89	873.68	651.52	408.54	186.47	77.6
PRUPE_2G247900	V1	NA		n/a	395.98	590.93	278.43	328.97	232.82	303.39
PRUPE_2G248400	V1	protein kinase (LRR-XII)	AT3G47570	Symbols: | Leucine-rich repeat protein kinase family protein | chr3:17527611-17530748 FORWARD LENGTH=1010	388.98	379.23	113.36	126.79	44.46	46.14
PRUPE_2G248800	V1	Protein yippee-like OS=Solanum tuberosum (sp|p59234|yipl_soltu 212.0)	AT2G40110	Symbols: | Yippee family putative zinc-binding protein | chr2:16748159-16749357 FORWARD LENGTH=130	379.95	486.3	394.55	328.86	275.33	245.07
PRUPE_2G248900	V1	component LHCb4 of LHC-II complex	AT2G40100	Symbols: LHCB4.3 | light harvesting complex photosystem II | chr2:16745884-16747190 FORWARD LENGTH=276	980.24	720.7	980.54	679.21	392.77	387.47
PRUPE_2G249300	V1	NA	AT2G40095	Symbols: | Alpha/beta hydrolase related protein | chr2:16743107-16744455 FORWARD LENGTH=209	490.56	412.59	215.48	169.35	123.41	103.36
PRUPE_2G249500	V1	GDSL esterase/lipase CPRD49 OS=Arabidopsis thaliana (sp|q9srm5|cpr49_arath 406.0)	AT3G11210	Symbols: | SGNH hydrolase-type esterase superfamily protein | chr3:3511101-3512899 REVERSE LENGTH=256	1277.84	1768.92	1745.65	1020.34	1078.64	884.37
PRUPE_2G249800	V1	component ELF4 of circadian clock Evening complex (EC)	AT2G40080	Symbols: ELF4 | Protein of unknown function (DUF1313) | chr2:16734545-16734880 REVERSE LENGTH=111	1294.32	1127.77	650.23	681.18	708.38	679.47
PRUPE_2G250300	V1	protein kinase (Crinkly-like)	AT3G55950	Symbols: CCR3, ATCRR3 | CRINKLY4 related 3 | chr3:20753903-20756347 REVERSE LENGTH=814	246.04	247.17	194.59	167.47	118.68	84.96
PRUPE_2G251000	V1	regulatory factor (TZF) of mRNA stress granule formation	AT2G40140	Symbols: CZF1, ZFAR1, SZF2, ATSZF2 | zinc finger (CCCH-type) family protein | chr2:16772537-16774330 FORWARD LENGTH=597	8876.76	7682.43	4088.8	2902.46	1286.58	1131.93
PRUPE_2G251200	V1	delta-12/delta-15 fatty acid desaturase	AT5G05580	Symbols: FAD8 | fatty acid desaturase 8 | chr5:1664331-1666345 FORWARD LENGTH=435	2413.61	1147.73	763.4	1016.52	612.48	405.63
PRUPE_2G251900	V1	xylan O-acetyltransferase (XOAT)	AT3G55990	Symbols: ESK1, TBL29 | Plant protein of unknown function (DUF828) | chr3:20780410-20782931 FORWARD LENGTH=487	92.83	148.86	111.41	77.42	48.68	42.91
PRUPE_2G252200	V1	clade B phosphatase	AT2G30020	Symbols: | Protein phosphatase 2C family protein | chr2:12814437-12815904 FORWARD LENGTH=396	793.24	731.88	420.69	615.99	322.32	456.04
PRUPE_2G252900	V1	RING-H2-class E3 ATL-subclass ubiquitin ligase	AT3G10910	Symbols: | RING/U-box superfamily protein | chr3:3413068-3413613 REVERSE LENGTH=181	289.44	383.65	294.79	248.42	214.75	226.32
PRUPE_2G253100	V1	Alcohol acyltransferase 9 OS=Actinidia deliciosa (sp|p0do25|at9_actde 500.0)	AT2G40230	Symbols: | HXXXD-type acyl-transferase family protein | chr2:16803285-16804586 REVERSE LENGTH=433	94.1	77.11	43.69	83.82	44.96	68.63
PRUPE_2G254500	V1	protein kinase (LRR-VI-2)	AT2G40270	Symbols: | Protein kinase family protein | chr2:16822136-16824327 REVERSE LENGTH=482	2686.32	1771.14	1085.35	1358.16	1172.07	1277.82
PRUPE_2G256100	V1	iron storage protein (FER)	AT3G11050	Symbols: ATFER2, FER2 | ferritin 2 | chr3:3463651-3465294 FORWARD LENGTH=253	3488.02	2119.49	1778.53	2012.76	1322.43	1149.18
PRUPE_2G256600	V1	xylan O-acetyltransferase (XOAT)	AT2G40320	Symbols: TBL33 | TRICHOME BIREFRINGENCE-LIKE 33 | chr2:16840330-16842139 FORWARD LENGTH=425	609.07	597.82	635.07	532.48	543.88	395.18
PRUPE_2G257400	V1	Laccase-5 OS=Arabidopsis thaliana (sp|q9siy8|lac5_arath 872.0) & Enzyme classification.EC_1 oxidoreductases.EC_1.10 oxidoreductase acting on diphenol or related substance as donor(50.1.10 327.3)	AT5G05390	Symbols: LAC12 | laccase 12 | chr5:1594753-1597042 FORWARD LENGTH=565	1265.46	1571.92	1959.78	1449.62	1038.74	625.76
PRUPE_2G257600	V1	protein kinase (LRR-III)	AT3G51740	Symbols: IMK2 | inflorescence meristem receptor-like kinase 2 | chr3:19189248-19191842 FORWARD LENGTH=836	144.01	142.73	102.14	103.96	55.58	50
PRUPE_2G257800	V1	NA	AT2G40390	Symbols: | unknown protein; BEST Arabidopsis thaliana protein match is: unknown protein (TAIR:AT5G64190.1); Has 75 Blast hits to 75 proteins in 11 species: Archae - 0; Bacteria - 0; Metazoa - 0; Fungi - 0; Plants - 74; Viruses - 0; Other Eukaryotes - 1 (source: NCBI BLink). | chr2:16867385-16868961 FORWARD LENGTH=496	445	319.47	381.31	319.13	224.02	92.24
PRUPE_2G257900	V1	regulatory subunit of polymeric acetyl-CoA carboxylase complex	AT3G56130	Symbols: | biotin/lipoyl attachment domain-containing protein | chr3:20826852-20829007 FORWARD LENGTH=281	1459.45	1611.1	1931.62	1382.76	1029.1	690.16
PRUPE_2G258500	V1	DNA endonuclease (CAN)	AT2G40410	Symbols: | Staphylococcal nuclease homologue | chr2:16873509-16875215 FORWARD LENGTH=332	257.04	323.11	314.65	258.45	190.3	141.06
PRUPE_2G258700	V1	DNA endonuclease (CAN)	AT2G40410	Symbols: | Staphylococcal nuclease homologue | chr2:16873509-16875215 FORWARD LENGTH=332	2352.51	2203.22	1303.23	1304.02	1105.5	984.25
PRUPE_2G259200	V1	regulatory protein (alpha-SNAP/SEC17) of vesicle trafficking	AT3G56190	Symbols: ALPHA-SNAP2, ASNAP | alpha-soluble NSF attachment protein 2 | chr3:20846119-20848356 REVERSE LENGTH=289	3006.06	2760.54	2552.28	2404.19	2099.9	1839.49
PRUPE_2G259900	V1	NA	AT2G40435	Symbols: | BEST Arabidopsis thaliana protein match is: transcription regulators (TAIR:AT3G56220.1); Has 289 Blast hits to 289 proteins in 30 species: Archae - 0; Bacteria - 0; Metazoa - 0; Fungi - 0; Plants - 289; Viruses - 0; Other Eukaryotes - 0 (source: NCBI BLink). | chr2:16887048-16888407 FORWARD LENGTH=158	1418.13	955.82	394.41	468.85	365.97	454.56
PRUPE_2G260600	V1	Peroxidase 4 OS=Vitis vinifera (sp|a7ny33|per4_vitvi 344.0)	AT5G05340	Symbols: | Peroxidase superfamily protein | chr5:1579142-1580819 REVERSE LENGTH=324	1101.4	1017.64	2069.18	773.89	1307.29	698.28
PRUPE_2G260800	V1	Peroxidase 4 OS=Vitis vinifera (sp|a7ny33|per4_vitvi 433.0)	AT5G05340	Symbols: | Peroxidase superfamily protein | chr5:1579142-1580819 REVERSE LENGTH=324	2466.64	4268.01	5426.45	3864.02	3813.71	2516.23
PRUPE_2G260900	V1	Peroxidase 52 OS=Arabidopsis thaliana (sp|q9flc0|per52_arath 302.0)	AT5G05340	Symbols: | Peroxidase superfamily protein | chr5:1579142-1580819 REVERSE LENGTH=324	98.3	116	50.36	45.19	55.44	37.94
PRUPE_2G261000	V1	transcription factor (AS2/LOB)	AT2G40470	Symbols: LBD15, ASL11 | LOB domain-containing protein 15 | chr2:16902430-16903546 REVERSE LENGTH=224	65.96	118.11	73.08	51.45	33.28	37.57
PRUPE_2G261100	V1	NA		n/a	737.44	951.51	836.66	403.42	624.73	499.42
PRUPE_2G262900	V1	NA		n/a	824.52	1002.7	563.68	529.55	207.19	205.78
PRUPE_2G263300	V1	NA	AT3G56290	Symbols: | unknown protein; Has 39 Blast hits to 39 proteins in 15 species: Archae - 0; Bacteria - 0; Metazoa - 0; Fungi - 0; Plants - 39; Viruses - 0; Other Eukaryotes - 0 (source: NCBI BLink). | chr3:20878743-20879541 REVERSE LENGTH=173	230.94	148.49	91.16	127.3	93.66	94.16
PRUPE_2G263500	V1	associated component ETG1 of MCM replicative DNA helicase complex	AT2G40550	Symbols: ETG1 | E2F target gene 1 | chr2:16934927-16938033 FORWARD LENGTH=589	628.12	712.75	560.82	461.25	390.54	400.28
PRUPE_2G263600	V1	alpha-class expansin	AT2G40610	Symbols: ATEXPA8, EXP8, ATEXP8, ATHEXP ALPHA 1.11, EXPA8 | expansin A8 | chr2:16949121-16950472 REVERSE LENGTH=253	649.84	722.56	452.37	271.98	365.7	180.55
PRUPE_2G263900	V1	chalcone isomerase	AT5G05270	Symbols: | Chalcone-flavanone isomerase family protein | chr5:1563543-1564827 FORWARD LENGTH=209	8891.41	8853.25	10270.2	6094.85	4484.9	3297.46
PRUPE_2G264000	V1	NA	AT5G05250	Symbols: | unknown protein; BEST Arabidopsis thaliana protein match is: unknown protein (TAIR:AT3G56360.1); Has 30201 Blast hits to 17322 proteins in 780 species: Archae - 12; Bacteria - 1396; Metazoa - 17338; Fungi - 3422; Plants - 5037; Viruses - 0; Other Eukaryotes - 2996 (source: NCBI BLink). | chr5:1557116-1557835 REVERSE LENGTH=239	475.74	948.06	744.25	528.48	568.83	640.14
PRUPE_2G264100	V1	NA	AT5G05240	Symbols: | Uncharacterised conserved protein (UCP030365) | chr5:1554023-1556230 REVERSE LENGTH=530	289.55	416.15	285.38	304.36	221.24	265.8
PRUPE_2G265000	V1	transcription factor (WRKY)	AT3G56400	Symbols: WRKY70, ATWRKY70 | WRKY DNA-binding protein 70 | chr3:20909082-20910409 REVERSE LENGTH=294	2939.01	3833.58	1622.36	1403.38	706.68	641.97
PRUPE_2G265400	V1	NA	AT5G05220	Symbols: | unknown protein; Has 30201 Blast hits to 17322 proteins in 780 species: Archae - 12; Bacteria - 1396; Metazoa - 17338; Fungi - 3422; Plants - 5037; Viruses - 0; Other Eukaryotes - 2996 (source: NCBI BLink). | chr5:1550273-1550821 FORWARD LENGTH=182	419.08	271.83	246.48	222.37	202.95	105.45
PRUPE_2G265800	V1	Protein ENHANCED DISEASE RESISTANCE 4 OS=Arabidopsis thaliana (sp|q9fhk4|edr4_arath 89.4)	AT5G05190	Symbols: | Protein of unknown function (DUF3133) | chr5:1541853-1543875 FORWARD LENGTH=615	646.92	536.85	353.68	364.13	234.92	208.88
PRUPE_2G266000	V1	actin-binding protein (NET4)	AT2G30500	Symbols: | Kinase interacting (KIP1-like) family protein | chr2:12998329-13000072 REVERSE LENGTH=517	213.07	238.07	183	138.61	62.93	60.77
PRUPE_2G266600	V1	component uL16 of LSU proteome component	AT1G26910	Symbols: RPL10B | Ribosomal protein L16p/L10e family protein | chr1:9321709-9322813 FORWARD LENGTH=221	372.63	402.03	201.74	220.24	158.98	230.58
PRUPE_2G267300	V1	NA	AT2G40815	Symbols: | Calcium-dependent lipid-binding (CaLB domain) family protein | chr2:17034736-17036110 REVERSE LENGTH=367	786.57	1057.14	1019.41	849.99	687.64	668.05
PRUPE_2G269000	V1	DUF724 domain-containing protein 3 OS=Arabidopsis thaliana (sp|q9fzd9|duf3_arath 141.0)	AT1G26540	Symbols: | Agenet domain-containing protein | chr1:9167783-9170795 REVERSE LENGTH=695	616.18	716.29	420.65	486.98	346.12	384.2
PRUPE_2G269200	V1	programmed cell death metacaspase-like regulator (MCP1)	AT1G02170	Symbols: LOL3, ATMCPB1, MCP1B, ATMC1, MC1 | metacaspase 1 | chr1:411883-413426 FORWARD LENGTH=367	915.92	835.07	420.39	395.27	226.47	203.15
PRUPE_2G270700	V1	U6-snRNP assembly factor (USB1)	AT5G51170	Symbols: | unknown protein; CONTAINS InterPro DOMAIN/s: Uncharacterised protein family UPF0406 (InterPro:IPR019146); Has 30201 Blast hits to 17322 proteins in 780 species: Archae - 12; Bacteria - 1396; Metazoa - 17338; Fungi - 3422; Plants - 5037; Viruses - 0; Other Eukaryotes - 2996 (source: NCBI BLink). | chr5:20793906-20795330 REVERSE LENGTH=285	698.45	777.1	500	517.67	481.41	534.62
PRUPE_2G270800	V1	NA	AT5G61670	Symbols: | Encodes a close homolog of the Cauliflower OR (Orange) protein. The function of OR is to induce the differentiation of proplastids or other noncolored plastids into chromoplasts for carotenoid accumulation. Both proteins contain a Cysteine-rich zinc finger domain that is highly specific to DnaJ-like molecular chaperons. | chr5:24783629-24785201 FORWARD LENGTH=307	138.82	142.02	65.07	67.64	43.93	51.56
PRUPE_2G271100	V1	regulatory protein (CYCP(CYCU) of cell cycle	AT2G44740	Symbols: CYCP4;1 | cyclin p4;1 | chr2:18442287-18443304 REVERSE LENGTH=202	79.21	123.56	160.71	113.28	84.36	77.66
PRUPE_2G271300	V1	Blue copper protein OS=Pisum sativum (sp|q41001|bcp_pea 81.6)	AT5G07475	Symbols: | Cupredoxin superfamily protein | chr5:2364827-2365536 REVERSE LENGTH=192	1358.71	1808.02	1749.15	1158.79	665.55	334.42
PRUPE_2G272300	V1	transcription factor (ERF)	AT4G17500	Symbols: ATERF-1, ERF-1 | ethylene responsive element binding factor 1 | chr4:9759405-9760211 FORWARD LENGTH=268	820.35	669.93	685.85	576.27	388.97	261.92
PRUPE_2G272400	V1	transcription factor (ERF)	AT5G51190	Symbols: | Integrase-type DNA-binding superfamily protein | chr5:20800708-20801373 REVERSE LENGTH=221	5786.44	3846.55	2724.52	2116.8	1252.35	1006.25
PRUPE_2G273300	V1	protein kinase (LRR-III)	AT5G07620	Symbols: | Protein kinase superfamily protein | chr5:2407401-2409066 REVERSE LENGTH=359	572.76	865.38	654.08	380.76	430.62	327.86
PRUPE_2G273400	V1	receptor-like protein kinase (RLCK-IXb)	AT4G25160	Symbols: | U-box domain-containing protein kinase family protein | chr4:12903360-12906669 REVERSE LENGTH=835	264.74	259.92	186.12	183.59	162.17	134.63
PRUPE_2G273500	V1	component DFM1 of ER-associated protein degradation (ERAD) machinery	AT4G29330	Symbols: DER1 | DERLIN-1 | chr4:14444937-14446952 FORWARD LENGTH=266	1786.08	2369.83	2200.76	1846.68	1053.47	942.01
PRUPE_2G274300	V1	monosaccharide transporter (STP)	AT5G61520	Symbols: | Major facilitator superfamily protein | chr5:24739358-24741175 REVERSE LENGTH=514	1598.15	1622.85	1186.22	1182.03	908.81	756.45
PRUPE_2G274900	V1	Probable disease resistance RPP8-like protein 2 OS=Arabidopsis thaliana (sp|p0c8s1|rp8l2_arath 430.0)	AT5G35450	Symbols: | Disease resistance protein (CC-NBS-LRR class) family | chr5:13667809-13670685 FORWARD LENGTH=901	447.26	488.08	290.49	223.12	119.81	119.94
PRUPE_2G276700	V1	Cell number regulator 6 OS=Zea mays (sp|b6sgc5|cnr6_maize 314.0)	AT2G45010	Symbols: | PLAC8 family protein | chr2:18568045-18569615 FORWARD LENGTH=244	1389.45	1276.51	1113.86	1123.76	888.27	827.17
PRUPE_2G277700	V1	regulatory co-chaperone (BAG7)	AT5G62390	Symbols: ATBAG7, BAG7 | BCL-2-associated athanogene 7 | chr5:25052377-25054170 REVERSE LENGTH=446	2582.48	2444.7	1705.64	1692.8	1704	1631.64
PRUPE_2G277800	V1	trehalose-6-phosphate phosphatase	AT5G51460	Symbols: ATTPPA | Haloacid dehalogenase-like hydrolase (HAD) superfamily protein | chr5:20902266-20904292 FORWARD LENGTH=384	305.35	351.28	233.73	157.28	56.71	58.36
PRUPE_2G277900	V1	vacuolar acid beta-fructofuranosidase (VIN)	AT1G12240	Symbols: ATBETAFRUCT4, VAC-INV | Glycosyl hydrolases family 32 protein | chr1:4153699-4157457 FORWARD LENGTH=664	284.79	314.52	317.85	150.07	85.06	64.88
PRUPE_2G281000	V1	component uS10 of SSU proteome	AT3G47370	Symbols: | Ribosomal protein S10p/S20e family protein | chr3:17453671-17454437 REVERSE LENGTH=122	4416.36	5133.96	3496.14	3740.83	2615.2	3575.1
PRUPE_2G281900	V1	Enolase OS=Oryza sativa subsp. japonica (sp|q42971|eno_orysj 801.0) & Enzyme classification.EC_4 lyases.EC_4.2 carbon-oxygen lyase(50.4.2 735.7)	AT2G36530	Symbols: LOS2, ENO2 | Enolase | chr2:15321081-15323786 REVERSE LENGTH=444	2993.88	4712.56	3218.36	3815.5	1996.33	3196.82
PRUPE_2G282300	V1	AHL clade-B transcription factor	AT4G12080	Symbols: AHL1, ATAHL1 | AT-hook motif nuclear-localized protein 1 | chr4:7239466-7241246 FORWARD LENGTH=356	308.72	370.32	243.71	232.93	193.95	208.67
PRUPE_2G282400	V1	microtubule-associated protein (MAP65-3)	AT5G51600	Symbols: PLE, ATMAP65-3, MAP65-3 | Microtubule associated protein (MAP65/ASE1) family protein | chr5:20961061-20964080 REVERSE LENGTH=707	221.34	251.69	254.74	217.44	151.83	133.22
PRUPE_2G282500	V1	Protein trichome birefringence-like 18 OS=Arabidopsis thaliana (sp|q8vys5|tbl18_arath 627.0)	AT4G25360	Symbols: | TRICHOME BIREFRINGENCE-LIKE 18 | chr4:12970187-12972404 FORWARD LENGTH=533	1189.25	1009.39	929.14	972.21	860.65	750.35
PRUPE_2G285800	V1	receptor-like protein kinase (RLCK-XI)	AT4G25390	Symbols: | Protein kinase superfamily protein | chr4:12977491-12979446 FORWARD LENGTH=651	588.73	438.96	474.95	494.85	383.96	297.49
PRUPE_2G286700	V1	Carboxylesterase 1 OS=Actinidia eriantha (sp|q0zpv7|cxe1_acter 357.0)	AT5G62180	Symbols: AtCXE20, CXE20 | carboxyesterase 20 | chr5:24978866-24979849 REVERSE LENGTH=327	280.79	316.08	163.58	187.97	102.66	116.82
PRUPE_2G288000	V1	transcription factor (TCP)	AT5G51910	Symbols: | TCP family transcription factor | chr5:21094704-21095585 REVERSE LENGTH=293	236.73	161.03	116.18	157.83	124.62	121.22
PRUPE_2G288800	V1	sorbitol dehydrogenase	AT5G51970	Symbols: | GroES-like zinc-binding alcohol dehydrogenase family protein | chr5:21111820-21113284 FORWARD LENGTH=364	8149.68	8637.2	9331.12	8019.89	4521.71	4342.7
PRUPE_2G289500	V1	transcription factor (DREB)	AT5G51990	Symbols: CBF4, DREB1D | C-repeat-binding factor 4 | chr5:21117113-21117787 REVERSE LENGTH=224	1313.62	1386.97	384.66	227.12	58.41	62.59
PRUPE_2G289600	V1	transcription factor (DREB)	AT5G52020	Symbols: | Integrase-type DNA-binding superfamily protein | chr5:21124192-21124890 REVERSE LENGTH=232	305.07	134.5	42.1	43.16	24.79	24.04
PRUPE_2G290200	V1	metabolite transporter (DTX)	AT4G23030	Symbols: | MATE efflux family protein | chr4:12072857-12074365 FORWARD LENGTH=502	217.09	189.7	64.44	57.4	52.56	47.24
PRUPE_2G290300	V1	nucleotide exchange factor (BAG)	AT5G52060	Symbols: ATBAG1, BAG1 | BCL-2-associated athanogene 1 | chr5:21152449-21153741 REVERSE LENGTH=342	2503.89	2825.08	2569.93	2546.22	1398.05	1467.76
PRUPE_2G290400	V1	assembly factor CRR1 involved in NDH complex assembly	AT5G52100	Symbols: crr1 | Dihydrodipicolinate reductase, bacterial/plant | chr5:21170203-21172107 FORWARD LENGTH=298	495.73	573.56	565.47	490.94	276.18	282.9
PRUPE_2G290600	V1	F-box protein PP2-A13 OS=Arabidopsis thaliana (sp|q9lex0|p2a13_arath 361.0)	AT3G61060	Symbols: AtPP2-A13, PP2-A13 | phloem protein 2-A13 | chr3:22603166-22604336 FORWARD LENGTH=290	63.74	67.65	29.62	22.35	17.55	19.85
PRUPE_2G291300	V1	protease (RBL)	AT5G07250	Symbols: ATRBL3, RBL3 | RHOMBOID-like protein 3 | chr5:2274437-2275935 REVERSE LENGTH=346	156.44	166.25	86.43	89.05	48.69	58.09
PRUPE_2G291800	V1	RING-HC-class E3 ligase	AT5G07270	Symbols: XBAT33 | XB3 ortholog 3 in Arabidopsis thaliana | chr5:2280821-2283384 FORWARD LENGTH=513	1116.02	1013.41	666.61	692.9	627.11	656.61
PRUPE_2G292000	V1	TDL-peptide receptor (EMS1/MSP1)	AT5G07280	Symbols: EMS1, EXS | Leucine-rich repeat transmembrane protein kinase | chr5:2285088-2288666 FORWARD LENGTH=1192	375.38	357.35	266.87	325.74	300.66	252.22
PRUPE_2G292100	V1	transcription factor (HSF)	AT5G62020	Symbols: AT-HSFB2A, HSFB2A | heat shock transcription factor B2A | chr5:24916212-24917194 FORWARD LENGTH=299	1123.45	1372.26	1067.81	1000.11	847.3	893.47
PRUPE_2G292400	V1	NA	AT5G52190	Symbols: | Sugar isomerase (SIS) family protein | chr5:21201817-21202443 REVERSE LENGTH=208	834.08	776.62	419.39	532.92	463.64	641.59
PRUPE_2G293900	V1	Remorin OS=Solanum tuberosum (sp|p93788|remo_soltu 102.0)	AT5G23750	Symbols: | Remorin family protein | chr5:8010004-8011453 REVERSE LENGTH=201	1197.54	1469.29	1262.03	1065.08	534.87	610.38
PRUPE_2G294800	V1	NA	AT5G23850	Symbols: | Arabidopsis thaliana protein of unknown function (DUF821) | chr5:8038126-8040741 FORWARD LENGTH=542	2476.74	1979.45	2262.26	2197.33	1934.74	1647.35
PRUPE_2G295200	V1	component beta-Tubulin of alpha-beta-Tubulin heterodimer	AT5G23860	Symbols: TUB8 | tubulin beta 8 | chr5:8042962-8044528 FORWARD LENGTH=449	1701.99	2666.54	2211.47	1549.91	1190.19	1145.88
PRUPE_2G296300	V1	Cytochrome P450 89A2 OS=Arabidopsis thaliana (sp|q42602|c89a2_arath 530.0) & Enzyme classification.EC_1 oxidoreductases.EC_1.14 oxidoreductase acting on paired donor with incorporation or reduction of molecular oxygen(50.1.13 186.6)	AT1G64950	Symbols: CYP89A5 | cytochrome P450, family 89, subfamily A, polypeptide 5 | chr1:24127587-24129119 FORWARD LENGTH=510	1120.51	1742.09	1399.54	1056.19	353.45	244.74
PRUPE_2G296400	V1	Cytochrome P450 89A2 OS=Arabidopsis thaliana (sp|q42602|c89a2_arath 245.0) & Enzyme classification.EC_1 oxidoreductases.EC_1.14 oxidoreductase acting on paired donor with incorporation or reduction of molecular oxygen(50.1.13 118.2)	AT1G64900	Symbols: CYP89A2, CYP89 | cytochrome P450, family 89, subfamily A, polypeptide 2 | chr1:24113283-24114803 FORWARD LENGTH=506	59.12	176.86	94.63	92.42	39.27	48.31
PRUPE_2G297700	V1	NA	AT5G52420	Symbols: | unknown protein; FUNCTIONS IN: molecular_function unknown; INVOLVED IN: biological_process unknown; LOCATED IN: endoplasmic reticulum; EXPRESSED IN: 24 plant structures; EXPRESSED DURING: 13 growth stages; BEST Arabidopsis thaliana protein match is: unknown protein (TAIR:AT5G23920.1); Has 30201 Blast hits to 17322 proteins in 780 species: Archae - 12; Bacteria - 1396; Metazoa - 17338; …	102.13	86.18	57.04	52.32	74.05	78.86
PRUPE_2G298000	V1	component Tic32 of inner envelope TIC translocation system	AT4G23420	Symbols: | NAD(P)-binding Rossmann-fold superfamily protein | chr4:12226288-12228562 FORWARD LENGTH=316	175.55	348.3	181.05	159.82	98.88	159.15
PRUPE_2G298600	V1	cutin synthase (DCR)	AT5G23940	Symbols: EMB3009, PEL3, DCR | HXXXD-type acyl-transferase family protein | chr5:8076616-8079677 REVERSE LENGTH=484	2489.59	2712.36	2363.88	1364.14	1099.49	757.07
PRUPE_2G298800	V1	NA	AT5G23950	Symbols: | Calcium-dependent lipid-binding (CaLB domain) family protein | chr5:8082789-8083448 FORWARD LENGTH=219	1329.21	955.53	1060.3	1040.84	699.01	594.92
PRUPE_2G299200	V1	metabolite transporter (DTX)	AT4G25640	Symbols: ATDTX35, FFT, DTX35 | detoxifying efflux carrier 35 | chr4:13076953-13078965 REVERSE LENGTH=488	279.93	305.44	404.95	275.28	307.18	257.8
PRUPE_2G299400	V1	transcription factor (GRAS)	AT5G52510	Symbols: SCL8 | SCARECROW-like 8 | chr5:21307196-21309118 FORWARD LENGTH=640	2097.11	1863.77	2174.98	2000.13	1781.28	1378.69
PRUPE_2G300800	V1	carotenoid beta ring hydroxylase	AT4G25700	Symbols: BETA-OHASE 1, B1, chy1, BCH1 | beta-hydroxylase 1 | chr4:13094142-13095866 REVERSE LENGTH=310	3098.2	1737.68	1202.92	1485.19	993.16	966.65
PRUPE_2G301000	V1	Probable polygalacturonase OS=Vitis vinifera (sp|a7pzl3|pglr_vitvi 645.0) & Enzyme classification.EC_3 hydrolases.EC_3.2 glycosylase(50.3.2 57.8)	AT3G48950	Symbols: | Pectin lyase-like superfamily protein | chr3:18148017-18149987 FORWARD LENGTH=469	223.33	231.57	128.39	101.94	49.2	33.49
PRUPE_2G301600	V1	Heavy metal-associated isoprenylated plant protein 39 OS=Arabidopsis thaliana (sp|o03982|hip39_arath 84.3)	AT1G01490	Symbols: | Heavy metal transport/detoxification superfamily protein | chr1:180401-182066 REVERSE LENGTH=177	11148.4	6615.44	2669.06	2521.99	1577.02	1136.49
PRUPE_2G301900	V1	NA	AT5G52800	Symbols: | DNA primases | chr5:21396053-21399419 FORWARD LENGTH=614	106.96	141.92	119.86	103.03	78.86	87.36
PRUPE_2G302800	V1	effector-triggered immunity co-regulator (SGT1)	AT4G11260	Symbols: ATSGT1B, ETA3, RPR1, EDM1, SGT1B | phosphatase-related | chr4:6851515-6853719 REVERSE LENGTH=358	7487.38	6489.67	4878.63	5205.56	4686.15	4555.64
PRUPE_2G303400	V1	Probable membrane-associated kinase regulator 2 OS=Arabidopsis thaliana (sp|q9sh58|makr2_arath 83.6)	AT1G64080	Symbols: | unknown protein; FUNCTIONS IN: molecular_function unknown; INVOLVED IN: biological_process unknown; LOCATED IN: plasma membrane; BEST Arabidopsis thaliana protein match is: unknown protein (TAIR:AT5G52870.1); Has 1546 Blast hits to 738 proteins in 176 species: Archae - 0; Bacteria - 143; Metazoa - 278; Fungi - 131; Plants - 95; Viruses - 4; Other Eukaryotes - 895 (source: NCBI BLink). …	206.02	247.68	159.1	178.49	209.27	207.05
PRUPE_2G303900	V1	ATPase family AAA domain-containing protein FIGL1 OS=Arabidopsis thaliana (sp|f4jex5|figl1_arath 217.0)	AT5G52882	Symbols: | P-loop containing nucleoside triphosphate hydrolases superfamily protein | chr5:21434155-21438362 REVERSE LENGTH=829	1774.82	1826.55	1786.68	1642.39	1184.08	964.85
PRUPE_2G304400	V1	Probable membrane-associated kinase regulator 6 OS=Arabidopsis thaliana (sp|q84jk8|makr6_arath 120.0)	AT5G52900	Symbols: | unknown protein; Has 30201 Blast hits to 17322 proteins in 780 species: Archae - 12; Bacteria - 1396; Metazoa - 17338; Fungi - 3422; Plants - 5037; Viruses - 0; Other Eukaryotes - 2996 (source: NCBI BLink). | chr5:21452893-21453692 REVERSE LENGTH=235	227.8	282.5	172.37	157.02	154.9	156.14
PRUPE_2G305000	V1	pyruvate kinase	AT5G52920	Symbols: PKP1, PKP-BETA1, PKP2 | plastidic pyruvate kinase beta subunit 1 | chr5:21463680-21466612 FORWARD LENGTH=579	1449.06	1504.08	1805.98	1392.09	1222.93	987.95
PRUPE_2G305800	V1	subfamily ABCC transporter	AT3G59140	Symbols: ATMRP14, MRP14, ABCC10 | multidrug resistance-associated protein 14 | chr3:21863519-21868701 REVERSE LENGTH=1453	677.33	888.99	1105.06	734.72	749.77	609.45
PRUPE_2G306000	V1	NA	AT5G53330	Symbols: | Ubiquitin-associated/translation elongation factor EF1B protein | chr5:21639236-21640716 FORWARD LENGTH=221	1350.37	1312.94	1082.47	1047.33	985.32	919.03
PRUPE_2G306100	V1	protein kinase (LRR-III)	AT4G23740	Symbols: | Leucine-rich repeat protein kinase family protein | chr4:12367063-12369159 FORWARD LENGTH=638	551.41	457.16	423.8	407.24	313.72	211.95
PRUPE_2G306300	V1	conjugation E2 protein	AT4G27960	Symbols: UBC9 | ubiquitin conjugating enzyme 9 | chr4:13916065-13917293 REVERSE LENGTH=178	2167.45	2816.27	1800.33	1593.9	815.2	943.15
PRUPE_2G307400	V1	transcription factor (WRKY)	AT4G23810	Symbols: WRKY53, ATWRKY53 | WRKY family transcription factor | chr4:12392666-12393739 REVERSE LENGTH=324	304.12	482.69	92.16	112.54	18.7	64.98
PRUPE_2G308800	V1	cyclic nucleotide-gated cation channel (CNGC)	AT5G53130	Symbols: CNGC1, ATCNGC1 | cyclic nucleotide gated channel 1 | chr5:21537830-21540490 REVERSE LENGTH=716	786.83	1078.51	511.26	504.6	370.76	413.97
PRUPE_2G309000	V1	NA	AT4G27810	Symbols: | unknown protein; CONTAINS InterPro DOMAIN/s: Protein of unknown function DUF688 (InterPro:IPR007789); BEST Arabidopsis thaliana protein match is: unknown protein (TAIR:AT5G53030.1); Has 73 Blast hits to 66 proteins in 11 species: Archae - 0; Bacteria - 0; Metazoa - 0; Fungi - 0; Plants - 73; Viruses - 0; Other Eukaryotes - 0 (source: NCBI BLink). | chr4:13854641-13855671 REVERSE LENGTH…	799.77	1165.43	972.52	527.57	416.73	325.48
PRUPE_2G309100	V1	NA	AT5G53020	Symbols: | Ribonuclease P protein subunit P38-related | chr5:21499899-21502235 FORWARD LENGTH=720	267.62	204.04	262.7	180.83	195.11	163.34
PRUPE_2G309500	V1	NA	AT3G49260	Symbols: iqd21 | IQ-domain 21 | chr3:18262755-18265859 FORWARD LENGTH=471	209.22	247.64	293.37	171.62	131.4	130.05
PRUPE_2G310600	V1	pectin methylesterase	AT3G49220	Symbols: | Plant invertase/pectin methylesterase inhibitor superfamily | chr3:18249840-18253647 FORWARD LENGTH=598	2699.58	3157.14	3889.99	3087.58	1941.52	1634.23
PRUPE_2G311700	V1	NADH-dependent glutamate synthase	AT5G53460	Symbols: GLT1 | NADH-dependent glutamate synthase 1 | chr5:21700518-21709629 FORWARD LENGTH=2208	1260.61	1480.79	1674.42	1212.35	1024.85	899.3
PRUPE_2G312400	V1	spermine synthase	AT5G53120	Symbols: SPDS3, SPMS | spermidine synthase 3 | chr5:21535429-21537653 FORWARD LENGTH=359	1369.68	1046.39	745	739.24	682.54	579.98
PRUPE_2G312500	V1	cyclic nucleotide-gated cation channel (CNGC)	AT5G53130	Symbols: CNGC1, ATCNGC1 | cyclic nucleotide gated channel 1 | chr5:21537830-21540490 REVERSE LENGTH=716	537	1030.31	902.72	527.47	629.4	632.85
PRUPE_2G313900	V1	nucleocytoplasmic import karyopherin (IMB1)	AT5G53480	Symbols: | ARM repeat superfamily protein | chr5:21714016-21716709 FORWARD LENGTH=870	1237.71	1001.48	962.96	908.69	903.35	722.21
PRUPE_2G314400	V1	NA	AT4G10810	Symbols: | unknown protein; FUNCTIONS IN: molecular_function unknown; INVOLVED IN: biological_process unknown; LOCATED IN: chloroplast; EXPRESSED IN: 23 plant structures; EXPRESSED DURING: 15 growth stages; BEST Arabidopsis thaliana protein match is: unknown protein (TAIR:AT4G24026.1); Has 1807 Blast hits to 1807 proteins in 277 species: Archae - 0; Bacteria - 0; Metazoa - 736; Fungi - 347; Plant…	340.99	419.47	294.28	268.17	243.34	259.18
PRUPE_2G314600	V1	class-IV histone methyltransferase (ATXR5/6)	AT5G24330	Symbols: ATXR6, SDG34 | ARABIDOPSIS TRITHORAX-RELATED PROTEIN 6 | chr5:8295245-8296997 REVERSE LENGTH=349	281.24	370.56	249.97	250.49	181.25	230.05
PRUPE_2G315200	V1	U-Box-group-II E3 ubiquitin protein ligase	AT1G76390	Symbols: | ARM repeat superfamily protein | chr1:28655914-28658531 FORWARD LENGTH=811	448.54	471.89	267.18	274.04	152.05	155.62
PRUPE_2G316200	V1	RAB-GTPase-activating protein (RAB-GAP)	AT3G49350	Symbols: | Ypt/Rab-GAP domain of gyp1p superfamily protein | chr3:18297663-18299846 REVERSE LENGTH=539	647.48	840.73	645.04	610.62	585.35	567.14
PRUPE_2G317100	V1	Auxin-responsive protein SAUR32 OS=Arabidopsis thaliana (sp|q9zuz3|sau32_arath 128.0)	AT2G46690	Symbols: | SAUR-like auxin-responsive protein family | chr2:19180904-19181269 FORWARD LENGTH=121	474.92	404.41	312.68	285.34	188.16	132.08
PRUPE_2G317600	V1	NA	AT1G01110	Symbols: IQD18 | IQ-domain 18 | chr1:52239-54494 FORWARD LENGTH=527	900.67	880.34	538.36	654.09	719.81	732.18
PRUPE_2G318000	V1	Probable RNA-binding protein ARP1 OS=Arabidopsis thaliana (sp|q9m1s3|arp1_arath 122.0)	AT2G46780	Symbols: | RNA-binding (RRM/RBD/RNP motifs) family protein | chr2:19229516-19231043 FORWARD LENGTH=336	106.3	182.83	87.77	93.78	48.3	86.21
PRUPE_2G318300	V1	component RPP1 of LSU proteome component	AT5G24510	Symbols: | 60S acidic ribosomal protein family | chr5:8369295-8369866 REVERSE LENGTH=111	1030.5	1622.87	1240.12	1256.37	911.06	1470.38
PRUPE_2G318600	V1	chromatin-silencing modulator (ALP2) of PRC2 histone methylation complex	AT5G24500	Symbols: | unknown protein; Has 133 Blast hits to 129 proteins in 40 species: Archae - 2; Bacteria - 0; Metazoa - 60; Fungi - 5; Plants - 29; Viruses - 0; Other Eukaryotes - 37 (source: NCBI BLink). | chr5:8367468-8368715 REVERSE LENGTH=334	226.25	210.75	186.59	160.4	174.06	118.38
PRUPE_2G319000	V1	NDR1/HIN1-like protein 26 OS=Arabidopsis thaliana (sp|q9fi03|nhl26_arath 212.0)	AT5G53730	Symbols: | Late embryogenesis abundant (LEA) hydroxyproline-rich glycoprotein family | chr5:21808072-21808713 REVERSE LENGTH=213	474.71	398.2	279.42	206.11	313.81	226.7
PRUPE_2G319300	V1	NA	AT3G43430	Symbols: | RING/U-box superfamily protein | chr3:15354758-15355261 REVERSE LENGTH=167	460.32	490.92	465.18	286.48	225.29	151.41
PRUPE_2G319400	V1	NA	AT3G43430	Symbols: | RING/U-box superfamily protein | chr3:15354758-15355261 REVERSE LENGTH=167	430.02	547.74	446.66	203.56	207.61	120.63
PRUPE_2G319500	V1	Protein TRANSPARENT TESTA GLABRA 1 OS=Arabidopsis thaliana (sp|q9xgn1|ttg1_arath 549.0)	AT5G24520	Symbols: TTG1, TTG | Transducin/WD40 repeat-like superfamily protein | chr5:8371708-8372733 REVERSE LENGTH=341	2437.87	3105.66	2162.71	2298.81	1464.12	1583.27
PRUPE_2G319600	V1	type-I flavone synthase	AT5G24530	Symbols: DMR6 | 2-oxoglutarate (2OG) and Fe(II)-dependent oxygenase superfamily protein | chr5:8378964-8383154 FORWARD LENGTH=341	1481.13	2143.19	1742.01	1863.51	752.95	655.11
PRUPE_2G319700	V1	caffeic acid O-methyltransferase (COMT)	AT5G54160	Symbols: ATOMT1, OMT1 | O-methyltransferase 1 | chr5:21982075-21984167 FORWARD LENGTH=363	2172.83	2017.53	2572.21	1937.67	2115.36	1236.08
PRUPE_2G320200	V1	NA	AT4G27590	Symbols: | Heavy metal transport/detoxification superfamily protein | chr4:13771224-13771790 FORWARD LENGTH=156	474.72	607.33	454.66	402.88	325.7	356.81
PRUPE_2G320300	V1	Heavy metal-associated isoprenylated plant protein 9 OS=Arabidopsis thaliana (sp|q9flu5|hip9_arath 226.0)	AT5G24580	Symbols: | Heavy metal transport/detoxification superfamily protein | chr5:8410394-8412087 REVERSE LENGTH=319	2236.23	1736.31	1307.59	1041.89	755.07	659.12
PRUPE_2G320500	V1	M20 IAA-amino acid hydrolase	AT5G54140	Symbols: ILL3 | IAA-leucine-resistant (ILR1)-like 3 | chr5:21965833-21967834 FORWARD LENGTH=428	1575.99	1718.52	1304.17	1117.92	847.83	865.76
PRUPE_2G320600	V1	transcription factor (NAC)	AT5G24590	Symbols: ANAC091, TIP | TCV-interacting protein | chr5:8416920-8418723 REVERSE LENGTH=451	4027.83	3354.07	1678.04	1456.46	762.57	663.93
PRUPE_2G321900	V1	NA	AT5G24610	Symbols: | unknown protein; BEST Arabidopsis thaliana protein match is: unknown protein (TAIR:AT3G49550.1); Has 1807 Blast hits to 1807 proteins in 277 species: Archae - 0; Bacteria - 0; Metazoa - 736; Fungi - 347; Plants - 385; Viruses - 0; Other Eukaryotes - 339 (source: NCBI BLink). | chr5:8428577-8429017 FORWARD LENGTH=146	1808.3	1812.98	1415	1229.68	938.91	770.04
PRUPE_2G323400	V1	Late embryogenesis abundant protein At5g17165 OS=Arabidopsis thaliana (sp|f4kfm8|lea65_arath 98.6)	AT5G17165	Symbols: | unknown protein; FUNCTIONS IN: molecular_function unknown; INVOLVED IN: biological_process unknown; LOCATED IN: cellular_component unknown; BEST Arabidopsis thaliana protein match is: unknown protein (TAIR:AT3G03150.1); Has 39 Blast hits to 39 proteins in 11 species: Archae - 0; Bacteria - 0; Metazoa - 0; Fungi - 0; Plants - 39; Viruses - 0; Other Eukaryotes - 0 (source: NCBI BLink). |…	8256.03	7251.84	6864.98	6281.14	5725.4	5138.29
PRUPE_2G323700	V1	ubiquitination activator protein (CDC20)	AT4G33270	Symbols: CDC20.1 | Transducin family protein / WD-40 repeat family protein | chr4:16044545-16046590 REVERSE LENGTH=457	884.04	1155.16	764.28	803.49	739.31	914.41
PRUPE_2G323800	V1	Gluconokinase OS=Arabidopsis thaliana (sp|q9sle0|gntk_arath 207.0) & Enzyme classification.EC_2 transferases.EC_2.7 transferase transferring phosphorus-containing group(50.2.7 146.1)	AT2G16790	Symbols: | P-loop containing nucleoside triphosphate hydrolases superfamily protein | chr2:7284093-7284901 REVERSE LENGTH=187	1066.92	1147.44	508.39	351.72	217.31	193.86
PRUPE_2G324100	V1	NA	AT5G17160	Symbols: | unknown protein; BEST Arabidopsis thaliana protein match is: unknown protein (TAIR:AT3G03130.1); Has 14330 Blast hits to 10381 proteins in 896 species: Archae - 94; Bacteria - 2881; Metazoa - 4019; Fungi - 1576; Plants - 515; Viruses - 110; Other Eukaryotes - 5135 (source: NCBI BLink). | chr5:5639843-5642427 REVERSE LENGTH=569	144.8	176.15	211.76	185.15	123.06	119.88
PRUPE_2G324200	V1	Kinesin-12-regulating protein kinase (TIO)	AT1G50240	Symbols: FU | Protein kinase family protein with ARM repeat domain | chr1:18607063-18614094 FORWARD LENGTH=1322	333.99	376.6	278.53	237.27	159.14	162.71
PRUPE_2G324900	V1	COPI trafficking K/HDEL-signature cargo receptor	AT3G25040	Symbols: ERD2B | endoplasmic reticulum retention defective 2B | chr3:9124479-9126051 FORWARD LENGTH=215	768.82	858.15	727.06	621.59	461.83	379.8
PRUPE_2G325000	V1	Wall-associated receptor kinase-like 22 OS=Arabidopsis thaliana (sp|q8ry17|wakli_arath 259.0) & Enzyme classification.EC_2 transferases.EC_2.7 transferase transferring phosphorus-containing group(50.2.7 88.6)	AT1G79670	Symbols: RFO1, WAKL22 | Wall-associated kinase family protein | chr1:29976887-29979337 REVERSE LENGTH=714	133.35	179.15	64.45	54.27	31.86	43.79
PRUPE_2G326300	V1	p-coumarateCoA ligase (4CL)	AT1G65060	Symbols: 4CL3 | 4-coumarate:CoA ligase 3 | chr1:24167385-24171457 REVERSE LENGTH=561	1172.7	1611.33	1502.29	790.29	652.73	447.15
PRUPE_2G326800	V1	ubiquitin adaptor protein (TOL)	AT5G16880	Symbols: | Target of Myb protein 1 | chr5:5549658-5551274 FORWARD LENGTH=407	1846.65	1521.35	1445.17	1464.5	1438.37	1178.07
PRUPE_2G327300	V1	SYP2-group Qa-type SNARE component	AT5G16830	Symbols: SYP21, ATSYP21, PEP12, ATPEP12, PEP12P | syntaxin of plants 21 | chr5:5533076-5535152 REVERSE LENGTH=279	613.65	684.21	656.03	524.04	526.41	439.26
PRUPE_3G000600	V1	Germin-like protein subfamily 2 member 4 OS=Arabidopsis thaliana (sp|q9m263|gl24_arath 284.0)	AT3G62020	Symbols: GLP10 | germin-like protein 10 | chr3:22971443-22972192 REVERSE LENGTH=220	184.6	266.74	145.83	77.71	63.94	44.68
PRUPE_3G001300	V1	pectin acetylesterase (PAE)	AT2G46930	Symbols: | Pectinacetylesterase family protein | chr2:19283625-19286090 FORWARD LENGTH=416	1330.68	841.3	704.16	657.17	632.53	469.52
PRUPE_3G002400	V1	protein S-acyltransferase (PAT18)	AT4G01730	Symbols: | DHHC-type zinc finger family protein | chr4:749574-752034 FORWARD LENGTH=508	81.45	110.38	105.93	90.51	54.17	55.01
PRUPE_3G002500	V1	Probable polygalacturonase OS=Vitis vinifera (sp|a7pzl3|pglr_vitvi 478.0) & Enzyme classification.EC_3 hydrolases.EC_3.2 glycosylase(50.3.2 83.9)	AT3G62110	Symbols: | Pectin lyase-like superfamily protein | chr3:22997313-22999503 REVERSE LENGTH=471	181.8	261.03	186.32	141.5	140.81	149.99
PRUPE_3G003100	V1	subfamily ABCB transporter	AT1G02520	Symbols: PGP11 | P-glycoprotein 11 | chr1:524134-528745 FORWARD LENGTH=1278	1046.92	1315.12	1337.04	900.75	878.77	710.47
PRUPE_3G003200	V1	voltage-gated potassium cation channel (TPK/KCO)	AT4G01840	Symbols: KCO5, ATTPK5, ATKCO5, TPK5 | Ca2+ activated outward rectifying K+ channel 5 | chr4:793403-794933 FORWARD LENGTH=408	1367.28	1571.97	1421.44	1060.93	1185.06	1047.56
PRUPE_3G003800	V1	NA	AT3G62200	Symbols: | Putative endonuclease or glycosyl hydrolase | chr3:23023437-23025671 REVERSE LENGTH=673	1410.18	1034.71	1194.33	1233.96	971.49	779.46
PRUPE_3G004000	V1	S-adenosyl methionine synthetase	AT4G01850	Symbols: SAM-2, MAT2, SAM2, AtSAM2 | S-adenosylmethionine synthetase 2 | chr4:796298-797479 REVERSE LENGTH=393	17298.2	25245.4	24496.8	19145.8	12173.6	10442.1
PRUPE_3G004100	V1	component LHCb1/2/3 of LHC-II complex	AT1G29930	Symbols: CAB1, AB140, CAB140, LHCB1.3 | chlorophyll A/B binding protein 1 | chr1:10478071-10478874 FORWARD LENGTH=267	2912.44	3303.71	3909.89	2020.48	2251.03	1458.76
PRUPE_3G005700	V1	NA		n/a	137.28	218.72	169.88	138.19	73.36	77.16
PRUPE_3G006000	V1	protein kinase (GSK)	AT5G26751	Symbols: ATSK11, SK 11 | shaggy-related kinase 11 | chr5:9399582-9401839 REVERSE LENGTH=405	2160.04	2327.68	1573.19	1294.32	1051.8	900.26
PRUPE_3G006100	V1	phosphatase-type transcription factor (DBP)	AT3G62260	Symbols: | Protein phosphatase 2C family protein | chr3:23038516-23040391 REVERSE LENGTH=384	1438.98	1459.35	868.34	797.01	466.64	433.31
PRUPE_3G006300	V1	transcription factor (MYB)	AT2G47190	Symbols: ATMYB2, MYB2 | myb domain protein 2 | chr2:19376284-19377297 FORWARD LENGTH=273	160.94	227.04	143.9	188.7	76.49	84.34
PRUPE_3G007200	V1	Long chain acyl-CoA synthetase 1 OS=Arabidopsis thaliana (sp|o22898|lacs1_arath 951.0) & Enzyme classification.EC_6 ligases.EC_6.2 ligase forming carbon-sulfur bond(50.6.2 440.9)	AT2G47240	Symbols: LACS1 | AMP-dependent synthetase and ligase family protein | chr2:19393835-19397616 FORWARD LENGTH=660	1596.5	2225.23	1992.81	1105.63	1507.76	1079.19
PRUPE_3G007600	V1	Pepsin-type protease	AT2G03200	Symbols: | Eukaryotic aspartyl protease family protein | chr2:966506-967891 REVERSE LENGTH=461	257.16	320.29	289.95	229.46	136.83	82.63
PRUPE_3G008100	V1	NA		n/a	368.73	295.5	227.51	247.37	219.17	246.07
PRUPE_3G009800	V1	Disease resistance protein RUN1 OS=Vitis rotundifolia (sp|v9m398|run1_vitro 143.0)	AT5G36930	Symbols: | Disease resistance protein (TIR-NBS-LRR class) family | chr5:14567771-14571916 REVERSE LENGTH=1191	52.78	114.85	58.04	42.84	34.03	52.86
PRUPE_3G010300	V1	Disease resistance protein RUN1 OS=Vitis rotundifolia (sp|v9m398|run1_vitro 201.0)	AT5G36930	Symbols: | Disease resistance protein (TIR-NBS-LRR class) family | chr5:14567771-14571916 REVERSE LENGTH=1191	307.36	351.2	292.72	250.32	192.4	183.9
PRUPE_3G011200	V1	Probable acyl-activating enzyme 6 OS=Arabidopsis thaliana (sp|q9ffe9|aae6_arath 696.0)	AT5G16340	Symbols: | AMP-dependent synthetase and ligase family protein | chr5:5349255-5350907 REVERSE LENGTH=550	406.2	533.35	503.06	335.74	331.97	332.01
PRUPE_3G012100	V1	protein kinase (DUF26)	AT1G70520	Symbols: CRK2 | cysteine-rich RLK (RECEPTOR-like protein kinase) 2 | chr1:26584888-26587334 REVERSE LENGTH=649	316.14	264.96	544.38	464.97	307.13	316.32
PRUPE_3G013200	V1	phytoene synthase (PSY)	AT5G17230	Symbols: PSY | PHYTOENE SYNTHASE | chr5:5659839-5662087 REVERSE LENGTH=422	611.81	489.25	416.13	388.44	332.7	387.07
PRUPE_3G013700	V1	benzoyl-CoA ligase (BZO1)	AT1G66120	Symbols: | AMP-dependent synthetase and ligase family protein | chr1:24612640-24614690 FORWARD LENGTH=572	122.82	109.09	150.93	206.62	111.01	49.76
PRUPE_3G014300	V1	NA	AT1G65900	Symbols: | unknown protein; FUNCTIONS IN: molecular_function unknown; INVOLVED IN: biological_process unknown; LOCATED IN: endomembrane system; EXPRESSED IN: 21 plant structures; EXPRESSED DURING: 13 growth stages; Has 306 Blast hits to 306 proteins in 119 species: Archae - 19; Bacteria - 238; Metazoa - 0; Fungi - 0; Plants - 34; Viruses - 0; Other Eukaryotes - 15 (source: NCBI BLink). | chr1:245…	209.32	205.66	165.5	149.23	87.91	69.29
PRUPE_3G014600	V1	NA	AT1G65920	Symbols: | Regulator of chromosome condensation (RCC1) family with FYVE zinc finger domain | chr1:24525267-24529204 REVERSE LENGTH=1006	168.74	228.58	138.1	136.13	105.99	122.44
PRUPE_3G015900	V1	glutamate decarboxylase (GAD)	AT5G17330	Symbols: GAD, GAD1 | glutamate decarboxylase | chr5:5711141-5714839 FORWARD LENGTH=502	2843.51	1926.73	1279.74	1348.1	796.38	512.66
PRUPE_3G016000	V1	glutamate decarboxylase (GAD)	AT5G17330	Symbols: GAD, GAD1 | glutamate decarboxylase | chr5:5711141-5714839 FORWARD LENGTH=502	309.62	453.44	372.44	264.15	150	105.31
PRUPE_3G016400	V1	NA	AT5G37710	Symbols: | alpha/beta-Hydrolases superfamily protein | chr5:14979159-14981400 FORWARD LENGTH=436	337.97	407.98	312.94	311.42	238.51	255.77
PRUPE_3G016800	V1	component eS7 of SSU proteome	AT3G02560	Symbols: | Ribosomal protein S7e family protein | chr3:542341-543168 FORWARD LENGTH=191	2408.3	3102.29	2378.39	2350.02	1935.33	2380.65
PRUPE_3G017100	V1	transcription factor (MYB)	AT1G66230	Symbols: MYB20, AtMYB20 | myb domain protein 20 | chr1:24677322-24678246 FORWARD LENGTH=282	48.28	87.08	28.57	28.42	30.42	35.83
PRUPE_3G017300	V1	protein kinase (LRR-III)	AT1G48480	Symbols: RKL1 | receptor-like kinase 1 | chr1:17918475-17920743 FORWARD LENGTH=655	771.59	862.2	783.05	562.12	518.44	404.36
PRUPE_3G017400	V1	class-PX small heat-shock-responsive protein	AT5G37670	Symbols: | HSP20-like chaperones superfamily protein | chr5:14969035-14969448 FORWARD LENGTH=137	194.9	123.35	61.46	82.9	183.12	183.76
PRUPE_3G017700	V1	component CAP-G of condensin I complex	AT5G37630	Symbols: EMB2656 | ARM repeat superfamily protein | chr5:14947407-14952546 FORWARD LENGTH=1051	145.6	178.86	167.52	174.91	99.36	113.11
PRUPE_3G019000	V1	component uL30 of LSU proteome component	AT2G01250	Symbols: | Ribosomal protein L30/L7 family protein | chr2:132943-134264 REVERSE LENGTH=242	8595.79	11013.9	7930.91	8897.67	6308.25	9365.01
PRUPE_3G019100	V1	NA	AT5G10695	Symbols: | unknown protein; BEST Arabidopsis thaliana protein match is: unknown protein (TAIR:AT5G57123.1); Has 30201 Blast hits to 17322 proteins in 780 species: Archae - 12; Bacteria - 1396; Metazoa - 17338; Fungi - 3422; Plants - 5037; Viruses - 0; Other Eukaryotes - 2996 (source: NCBI BLink). | chr5:3377817-3378020 FORWARD LENGTH=67	87.85	183.17	74.07	76.04	35.57	65.92
PRUPE_3G020200	V1	Beta-glucuronosyltransferase GlcAT14A OS=Arabidopsis thaliana (sp|q9fld7|gt14a_arath 285.0)	AT1G71070	Symbols: | Core-2/I-branching beta-1,6-N-acetylglucosaminyltransferase family protein | chr1:26807440-26809152 REVERSE LENGTH=395	117.14	88.91	80.44	73.55	46.76	28.17
PRUPE_3G020900	V1	regulatory protein (SHOU4) involved in cellulose synthase trafficking	AT1G16860	Symbols: | Ubiquitin-specific protease family C19-related protein | chr1:5768280-5770183 FORWARD LENGTH=474	855.34	1007.48	975.77	765.81	657.14	576.51
PRUPE_3G022000	V1	glutathione-independent glyoxalase (GLY-III)	AT3G02720	Symbols: | Class I glutamine amidotransferase-like superfamily protein | chr3:586336-588088 FORWARD LENGTH=388	800.56	701.49	511.98	605.75	532.01	611.95
PRUPE_3G023200	V1	NA	AT3G20260	Symbols: | Protein of unknown function (DUF1666) | chr3:7064190-7065751 REVERSE LENGTH=437	505.56	603.51	425.13	438.94	331.01	379.38
PRUPE_3G024700	V1	Tyrosine-sulfated glycopeptide receptor 1 OS=Arabidopsis thaliana (sp|q9c7s5|psyr1_arath 527.0)	AT1G72300	Symbols: | Leucine-rich receptor-like protein kinase family protein | chr1:27217679-27220966 REVERSE LENGTH=1095	142.02	126.9	108.86	87.7	58.6	35.12
PRUPE_3G025600	V1	polygalacturonase (QRT3)	AT4G20050	Symbols: QRT3 | Pectin lyase-like superfamily protein | chr4:10849911-10852090 REVERSE LENGTH=481	54.47	64.19	93.49	57.86	42.07	35.41
PRUPE_3G025900	V1	triterpenoid synthase	AT1G78950	Symbols: | Terpenoid cyclases family protein | chr1:29684558-29688673 REVERSE LENGTH=759	5349.98	6109.06	6784.16	4069.04	4801.55	3273.82
PRUPE_3G026600	V1	Protein STRUBBELIG-RECEPTOR FAMILY 5 OS=Arabidopsis thaliana (sp|q6r2k1|srf5_arath 169.0) & Enzyme classification.EC_2 transferases.EC_2.7 transferase transferring phosphorus-containing group(50.2.7 35.0)	AT1G78980	Symbols: SRF5 | STRUBBELIG-receptor family 5 | chr1:29707923-29711266 REVERSE LENGTH=699	86.8	141.17	109.29	66.41	49	55.27
PRUPE_3G026700	V1	triterpenoid synthase	AT1G78950	Symbols: | Terpenoid cyclases family protein | chr1:29684558-29688673 REVERSE LENGTH=759	406.64	518.72	327.37	128.65	63.16	50.59
PRUPE_3G026800	V1	triterpenoid synthase	AT1G78950	Symbols: | Terpenoid cyclases family protein | chr1:29684558-29688673 REVERSE LENGTH=759	1622.61	2014.02	1341.43	724.6	512.53	420.01
PRUPE_3G027500	V1	NA	AT3G13000	Symbols: | Protein of unknown function, DUF547 | chr3:4158214-4160989 REVERSE LENGTH=582	306.47	324.94	277.3	227.34	228.28	213.2
PRUPE_3G028700	V1	NA	AT5G03050	Symbols: | unknown protein; Has 33 Blast hits to 33 proteins in 10 species: Archae - 0; Bacteria - 0; Metazoa - 0; Fungi - 0; Plants - 33; Viruses - 0; Other Eukaryotes - 0 (source: NCBI BLink). | chr5:715302-715983 REVERSE LENGTH=140	57.77	109.52	47.97	44.18	28.57	34.03
PRUPE_3G029800	V1	P3A-type proton-translocating ATPase (AHA)	AT1G17260	Symbols: AHA10 | autoinhibited H(+)-ATPase isoform 10 | chr1:5904058-5908898 FORWARD LENGTH=947	1362.03	1918.64	2263.72	1805.56	1793.9	1863.02
PRUPE_3G030500	V1	RING-H2-class E3 ATL-subclass ubiquitin ligase	AT1G53820	Symbols: | RING/U-box superfamily protein | chr1:20091491-20092423 FORWARD LENGTH=310	361.11	365.95	178.48	170.46	124.11	116.3
PRUPE_3G030600	V1	NA		n/a	191.64	193.6	112.56	119.69	117.7	100.92
PRUPE_3G031000	V1	pectin methylesterase	AT3G14310	Symbols: ATPME3, PME3 | pectin methylesterase 3 | chr3:4772214-4775095 REVERSE LENGTH=592	1456.03	1813.34	2607.89	1681.54	1284.08	988.83
PRUPE_3G031200	V1	NA	AT1G53860	Symbols: | Remorin family protein | chr1:20107165-20109458 REVERSE LENGTH=442	390.19	576.08	504.18	382	395.19	402.48
PRUPE_3G032600	V1	GDSL esterase/lipase 5 OS=Arabidopsis thaliana (sp|q9ssa7|glip5_arath 219.0)	AT1G53920	Symbols: GLIP5 | GDSL-motif lipase 5 | chr1:20137725-20139637 FORWARD LENGTH=385	45.12	69.7	75.55	42.89	31.78	34.64
PRUPE_3G032700	V1	GDSL esterase/lipase 1 OS=Arabidopsis thaliana (sp|q9fln0|glip1_arath 370.0)	AT5G40990	Symbols: GLIP1 | GDSL lipase 1 | chr5:16418920-16420400 FORWARD LENGTH=374	90.04	106.05	55.85	37.88	21.52	23.74
PRUPE_3G033500	V1	GDSL esterase/lipase 2 OS=Arabidopsis thaliana (sp|q9syf0|glip2_arath 344.0)	AT5G40990	Symbols: GLIP1 | GDSL lipase 1 | chr5:16418920-16420400 FORWARD LENGTH=374	809.09	1083.77	588.41	529.74	207.66	283.67
PRUPE_3G033600	V1	GDSL esterase/lipase 2 OS=Arabidopsis thaliana (sp|q9syf0|glip2_arath 328.0)	AT5G40990	Symbols: GLIP1 | GDSL lipase 1 | chr5:16418920-16420400 FORWARD LENGTH=374	101.45	131.53	96.03	101.95	54.05	71.14
PRUPE_3G034500	V1	NA	AT3G14205	Symbols: | Phosphoinositide phosphatase family protein | chr3:4716008-4720524 REVERSE LENGTH=808	392.97	469.03	351.65	307.13	282.13	248.94
PRUPE_3G035400	V1	protein kinase (CDPK)	AT1G35670	Symbols: ATCDPK2, CPK11, ATCPK11, CDPK2 | calcium-dependent protein kinase 2 | chr1:13205456-13208058 FORWARD LENGTH=495	1004.19	1074.8	786.24	922.45	690.69	727.52
PRUPE_3G036700	V1	NA	AT3G14160	Symbols: | 2-oxoglutarate-dependent dioxygenase family protein | chr3:4693495-4695198 FORWARD LENGTH=455	291.22	180.4	159.79	237	264.16	267.55
PRUPE_3G036800	V1	SEC22-type R-type SNARE longin protein	AT1G11890	Symbols: SEC22, ATSEC22 | Synaptobrevin family protein | chr1:4011509-4012835 FORWARD LENGTH=218	2530.24	2743.95	2043.16	2148.76	1663.85	1915.71
PRUPE_3G037700	V1	stress granule assembly factor (UBP1)	AT1G17370	Symbols: UBP1B | oligouridylate binding protein 1B | chr1:5951842-5954825 REVERSE LENGTH=419	3947.39	3758.37	2854.87	2947.06	2430.07	2620.84
PRUPE_3G037800	V1	component JAZ of jasmonic acid receptor complex	AT1G74950	Symbols: JAZ2, TIFY10B | TIFY domain/Divergent CCT motif family protein | chr1:28148919-28150258 REVERSE LENGTH=249	10724.9	9759.19	4502.51	3645.79	933.18	744.48
PRUPE_3G038500	V1	NA	AT1G72500	Symbols: | LOCATED IN: plasma membrane; EXPRESSED IN: 23 plant structures; EXPRESSED DURING: 13 growth stages; CONTAINS InterPro DOMAIN/s: von Willebrand factor, type A (InterPro:IPR002035); BEST Arabidopsis thaliana protein match is: inter-alpha-trypsin inhibitor heavy chain-related (TAIR:AT1G19110.1); Has 1407 Blast hits to 1406 proteins in 307 species: Archae - 6; Bacteria - 522; Metazoa - 484…	2678.01	1465.88	1234.43	1053.16	814.6	542.18
PRUPE_3G039100	V1	NA	AT1G54120	Symbols: | unknown protein; BEST Arabidopsis thaliana protein match is: unknown protein (TAIR:AT3G14060.1); Has 23 Blast hits to 23 proteins in 7 species: Archae - 0; Bacteria - 0; Metazoa - 0; Fungi - 0; Plants - 23; Viruses - 0; Other Eukaryotes - 0 (source: NCBI BLink). | chr1:20207078-20207452 FORWARD LENGTH=124	286.5	173.81	99.29	95.52	92	60.36
PRUPE_3G039200	V1	13-lipoxygenase (LOX)	AT1G17420	Symbols: LOX3 | lipoxygenase 3 | chr1:5977512-5981384 FORWARD LENGTH=919	9094.41	9388.53	1913.56	1759.47	479.33	540.01
PRUPE_3G040800	V1	Disease resistance protein RPM1 OS=Arabidopsis thaliana (sp|q39214|rpm1_arath 159.0)	AT3G07040	Symbols: RPM1, RPS3 | NB-ARC domain-containing disease resistance protein | chr3:2226244-2229024 REVERSE LENGTH=926	547.76	730.65	511.94	525.91	417.39	473.4
PRUPE_3G040900	V1	NA	AT5G45540	Symbols: | Protein of unknown function (DUF594) | chr5:18458294-18460705 REVERSE LENGTH=803	456.76	495.56	276.57	208.91	237.21	196.21
PRUPE_3G041000	V1	Disease resistance protein RPP13 OS=Arabidopsis thaliana (sp|q9m667|rpp13_arath 162.0)	AT5G35450	Symbols: | Disease resistance protein (CC-NBS-LRR class) family | chr5:13667809-13670685 FORWARD LENGTH=901	839.1	846.08	646.28	600.75	568.34	529.59
PRUPE_3G041600	V1	NA	AT5G45480	Symbols: | Protein of unknown function (DUF594) | chr5:18426296-18428929 REVERSE LENGTH=877	194.72	159.29	96.46	50.87	113.11	84.16
PRUPE_3G042100	V1	transcription factor (MYB)	AT5G14750	Symbols: WER, ATMYB66, WER1, MYB66 | myb domain protein 66 | chr5:4763656-4764738 REVERSE LENGTH=203	318.02	179.76	201.75	135.32	135.9	89.98
PRUPE_3G042300	V1	transcription factor (MYB)	AT5G35550	Symbols: TT2, ATMYB123, MYB123, ATTT2 | Duplicated homeodomain-like superfamily protein | chr5:13726807-13727729 FORWARD LENGTH=258	240.9	180.85	92.37	101.53	101.52	74.39
PRUPE_3G043900	V1	component NF-YA of NF-Y transcription factor complex	AT1G72830	Symbols: HAP2C, ATHAP2C, NF-YA3 | nuclear factor Y, subunit A3 | chr1:27405699-27407088 REVERSE LENGTH=340	417.5	377.24	306.85	264.4	235.99	226.79
PRUPE_3G044600	V1	NA	AT1G72790	Symbols: | hydroxyproline-rich glycoprotein family protein | chr1:27394848-27396533 FORWARD LENGTH=561	323.66	446.83	260.47	367.31	203.18	214.14
PRUPE_3G045700	V1	NA	AT5G11970	Symbols: | Protein of unknown function (DUF3511) | chr5:3863289-3863606 REVERSE LENGTH=105	626.94	711.37	497.38	530.44	440.62	490.33
PRUPE_3G046200	V1	subunit zeta of cargo adaptor F-subcomplex	AT3G09800	Symbols: | SNARE-like superfamily protein | chr3:3006731-3007916 REVERSE LENGTH=179	293.11	395.72	325.77	276.93	241.21	210.38
PRUPE_3G048300	V1	cell wall acid beta-fructofuranosidase (CWIN)	AT3G13790	Symbols: ATCWINV1, ATBFRUCT1 | Glycosyl hydrolases family 32 protein | chr3:4533084-4535831 REVERSE LENGTH=584	162.67	418.86	279.93	267.67	106.48	135.62
PRUPE_3G048600	V1	C2H2 zinc finger transcription factor	AT3G13810	Symbols: AtIDD11, IDD11 | indeterminate(ID)-domain 11 | chr3:4544941-4547300 FORWARD LENGTH=513	1485.98	1358.59	1616.52	1322.7	1349.58	1078.87
PRUPE_3G049400	V1	NDR1/HIN1-like protein 13 OS=Arabidopsis thaliana (sp|q9zvd2|nhl13_arath 82.4)	AT1G17620	Symbols: | Late embryogenesis abundant (LEA) hydroxyproline-rich glycoprotein family | chr1:6062313-6063107 FORWARD LENGTH=264	1448.87	1333.34	1414.68	1044.46	1027.9	812.09
PRUPE_3G049500	V1	protein kinase (Extensin)	AT5G56890	Symbols: | Protein kinase superfamily protein | chr5:23010801-23015559 REVERSE LENGTH=1113	1948.23	2214.61	2205.53	1901.88	1649.93	1486.08
PRUPE_3G049600	V1	omega-hydroxy fatty acyl dehydrogenase (HOTHEAD)	AT1G72970	Symbols: HTH, EDA17 | Glucose-methanol-choline (GMC) oxidoreductase family protein | chr1:27452872-27455706 FORWARD LENGTH=594	1332.78	1128.66	870.13	581.53	413.05	326.99
PRUPE_3G049800	V1	ER tubulae formation factor (RHD3/RL)	AT1G72960	Symbols: | Root hair defective 3 GTP-binding protein (RHD3) | chr1:27446263-27450862 FORWARD LENGTH=795	1856.17	1560.71	1439.25	1474.39	1389.89	1213.69
PRUPE_3G050200	V1	beta-galactosidase (BGAL)	AT3G13750	Symbols: BGAL1 | beta galactosidase 1 | chr3:4511192-4515756 FORWARD LENGTH=847	1455.87	2192.71	2013.21	1187.99	1249.81	921.3
PRUPE_3G051300	V1	B-G-class Rab-GDF protein	AT1G55190	Symbols: PRA1.F2, PRA7 | PRA1 (Prenylated rab acceptor) family protein | chr1:20588450-20589019 FORWARD LENGTH=189	499.05	439.59	472.82	411.9	388.87	321.95
PRUPE_3G052000	V1	phosphocholine phosphatase	AT1G17710	Symbols: | Pyridoxal phosphate phosphatase-related protein | chr1:6090763-6091975 REVERSE LENGTH=279	214.52	180.79	77.3	89.85	53.95	77.37
PRUPE_3G052300	V1	transcription factor (DOF)	AT1G51700	Symbols: ADOF1, DOF1 | DOF zinc finger protein 1 | chr1:19174266-19174850 FORWARD LENGTH=194	2903.52	3522.79	3188.09	2985.05	2208.74	2348.21
PRUPE_3G053300	V1	associated protein of ESCRT-III complex (VPS46/CHMP1)	AT1G73030	Symbols: VPS46.2, CHMP1A | SNF7 family protein | chr1:27473938-27474848 FORWARD LENGTH=203	4463.66	4004.35	3316.55	3038.22	2794.79	2339.08
PRUPE_3G055500	V1	LRR receptor-like serine/threonine-protein kinase IOS1 OS=Arabidopsis thaliana (sp|q9c8i6|ios1_arath 760.0) & Enzyme classification.EC_2 transferases.EC_2.7 transferase transferring phosphorus-containing group(50.2.7 129.7)	AT1G51800	Symbols: | Leucine-rich repeat protein kinase family protein | chr1:19214203-19217833 FORWARD LENGTH=894	320.18	508.22	458.13	229.3	201.45	286.09
PRUPE_3G055800	V1	LRR receptor-like serine/threonine-protein kinase IOS1 OS=Arabidopsis thaliana (sp|q9c8i6|ios1_arath 795.0) & Enzyme classification.EC_2 transferases.EC_2.7 transferase transferring phosphorus-containing group(50.2.7 137.4)	AT1G51800	Symbols: | Leucine-rich repeat protein kinase family protein | chr1:19214203-19217833 FORWARD LENGTH=894	419.55	407.09	189.08	265.39	134.44	100.15
PRUPE_3G056300	V1	mRNA poly-A-tail binding factor (PABP)	AT3G16380	Symbols: PAB6 | poly(A) binding protein 6 | chr3:5558676-5560993 REVERSE LENGTH=537	147.06	251.15	158.92	172.28	102.96	146.65
PRUPE_3G057100	V1	acid phosphatase storage protein	AT5G51260	Symbols: | HAD superfamily, subfamily IIIB acid phosphatase | chr5:20832222-20833466 REVERSE LENGTH=257	198.84	146.39	21.13	37.75	12.58	27.77
PRUPE_3G057200	V1	profilin actin nucleation protein	AT2G19770	Symbols: PRF5 | profilin 5 | chr2:8519885-8521119 REVERSE LENGTH=134	544.4	398.54	258.89	234.02	160.35	131.37
PRUPE_3G057400	V1	NA	AT1G16630	Symbols: | unknown protein; LOCATED IN: chloroplast; BEST Arabidopsis thaliana protein match is: unknown protein (TAIR:AT2G16270.1); Has 10587 Blast hits to 5736 proteins in 617 species: Archae - 88; Bacteria - 963; Metazoa - 3686; Fungi - 820; Plants - 541; Viruses - 438; Other Eukaryotes - 4051 (source: NCBI BLink). | chr1:5682212-5684749 REVERSE LENGTH=845	104.41	114.49	96.46	81.39	44.83	38.19
PRUPE_3G057500	V1	NA	AT3G16490	Symbols: IQD26 | IQ-domain 26 | chr3:5603962-5605489 REVERSE LENGTH=389	305.95	539.83	313.44	169.11	116.78	95.51
PRUPE_3G057600	V1	poly(A) RNA polymerase	AT4G32850	Symbols: nPAP | nuclear poly(a) polymerase | chr4:15850134-15854351 FORWARD LENGTH=738	72.47	143.26	74.41	60.06	31.44	28.04
PRUPE_3G059000	V1	assembly factor MMS19 of cytosolic CIA system transfer phase	AT5G48120	Symbols: | ARM repeat superfamily protein | chr5:19508210-19514774 REVERSE LENGTH=1134	432.68	482.52	332.59	381.77	317.93	365.1
PRUPE_3G059300	V1	transcription factor (MYB-related)	AT3G16350	Symbols: | Homeodomain-like superfamily protein | chr3:5547828-5549397 FORWARD LENGTH=387	1993.81	1919.61	1332.83	1406.43	980.4	947.41
PRUPE_3G060500	V1	NA	AT1G52140	Symbols: | unknown protein; BEST Arabidopsis thaliana protein match is: unknown protein (TAIR:AT3G16330.1); Has 114 Blast hits to 114 proteins in 15 species: Archae - 0; Bacteria - 0; Metazoa - 0; Fungi - 0; Plants - 114; Viruses - 0; Other Eukaryotes - 0 (source: NCBI BLink). | chr1:19407559-19408185 REVERSE LENGTH=208	667.92	373.07	340.9	295.1	316.77	180.61
PRUPE_3G061300	V1	CASP-like protein 3A1 OS=Ricinus communis (sp|b9rqg7|csplf_ricco 181.0)	AT3G16300	Symbols: | Uncharacterised protein family (UPF0497) | chr3:5525491-5526207 REVERSE LENGTH=212	146.23	143.62	72.98	110.95	28.82	48.2
PRUPE_3G061800	V1	Ankyrin repeat-containing protein At2g01680 OS=Arabidopsis thaliana (sp|q9zu96|y2168_arath 150.0)	AT1G10340	Symbols: | Ankyrin repeat family protein | chr1:3390475-3392481 REVERSE LENGTH=578	216.46	240.4	109.48	89.78	59.74	60.99
PRUPE_3G062200	V1	Ankyrin repeat-containing protein At2g01680 OS=Arabidopsis thaliana (sp|q9zu96|y2168_arath 154.0)	AT1G10340	Symbols: | Ankyrin repeat family protein | chr1:3390475-3392481 REVERSE LENGTH=578	22.74	61	9.68	10	6.82	10.71
PRUPE_3G062300	V1	Ankyrin repeat-containing protein BDA1 OS=Arabidopsis thaliana (sp|q8gyh5|bad1_arath 110.0)	AT1G34050	Symbols: | Ankyrin repeat family protein | chr1:12393495-12396006 FORWARD LENGTH=573	559.68	594.24	265.01	191.22	85.96	76.93
PRUPE_3G062800	V1	transcription factor (DREB)	AT5G11590	Symbols: TINY2 | Integrase-type DNA-binding superfamily protein | chr5:3727789-3728499 REVERSE LENGTH=236	985.62	647.36	544.69	344.92	298.81	191.41
PRUPE_3G063300	V1	Protein JINGUBANG OS=Arabidopsis thaliana (sp|o48716|jgb_arath 200.0)	AT3G50390	Symbols: | Transducin/WD40 repeat-like superfamily protein | chr3:18702137-18703546 FORWARD LENGTH=469	48.33	69.81	115.18	95.43	71.75	81.69
PRUPE_3G064200	V1	transcriptional repressor (IAA/AUX)	AT4G29080	Symbols: PAP2, IAA27 | phytochrome-associated protein 2 | chr4:14323665-14325213 REVERSE LENGTH=305	1288.97	1018.36	882.78	968.67	824.41	796.71
PRUPE_3G065200	V1	malonyl-CoA synthetase (mtMCS)	AT3G16170	Symbols: | AMP-dependent synthetase and ligase family protein | chr3:5476490-5480128 FORWARD LENGTH=544	1027.48	1000.92	1625.78	907.28	933.13	646.8
PRUPE_3G066100	V1	transport protein (TSUP)	AT2G25737	Symbols: | Sulfite exporter TauE/SafE family protein | chr2:10977174-10979677 FORWARD LENGTH=476	62.94	88.92	185.33	69.47	71.78	67.98
PRUPE_3G067200	V1	transcription factor (HD-ZIP IV)	AT1G79840	Symbols: GL2 | HD-ZIP IV family of homeobox-leucine zipper protein with lipid-binding START domain | chr1:30037526-30041013 FORWARD LENGTH=747	1948.65	1782.67	2341.92	1389.44	1517.21	1140.63
PRUPE_3G067400	V1	component PsaH of PS-I complex	AT3G16140	Symbols: PSAH-1 | photosystem I subunit H-1 | chr3:5468670-5469415 REVERSE LENGTH=145	2819.1	2747.08	3287.32	2055.2	2089.61	1600.59
PRUPE_3G067600	V1	RING-H2-class E3 BTL-subclass ubiquitin ligase	AT2G40830	Symbols: RHC1A | RING-H2 finger C1A | chr2:17043642-17044628 FORWARD LENGTH=328	1140.98	1060.69	858.24	820.78	746.34	682.36
PRUPE_3G068000	V1	NA	AT1G45688	Symbols: | unknown protein; FUNCTIONS IN: molecular_function unknown; INVOLVED IN: biological_process unknown; LOCATED IN: plasma membrane; EXPRESSED IN: 22 plant structures; EXPRESSED DURING: 13 growth stages; BEST Arabidopsis thaliana protein match is: unknown protein (TAIR:AT5G42860.1); Has 258 Blast hits to 242 proteins in 39 species: Archae - 0; Bacteria - 11; Metazoa - 10; Fungi - 14; Plant…	1463.51	1765.3	1920.01	1747.62	1273.28	1339
PRUPE_3G068100	V1	NA	AT1G52240	Symbols: ATROPGEF11, ROPGEF11, PIRF1 | RHO guanyl-nucleotide exchange factor 11 | chr1:19458844-19459235 REVERSE LENGTH=94	294.55	212.75	220.49	217.96	197.11	149.93
PRUPE_3G069500	V1	synthase component of pyridoxal 5-phosphate synthase complex	AT3G16050	Symbols: A37, ATPDX1.2, PDX1.2 | pyridoxine biosynthesis 1.2 | chr3:5444121-5445065 REVERSE LENGTH=314	523.55	511.27	489.85	500.35	370.1	301.08
PRUPE_3G070100	V1	NA		n/a	55.27	133.36	54.38	85.41	29	66.74
PRUPE_3G070200	V1	regulatory protein (ISTL) of ESCRT-mediated sorting	AT1G79910	Symbols: | Regulator of Vps4 activity in the MVB pathway protein | chr1:30055050-30057011 FORWARD LENGTH=381	76.46	116.21	72.07	104.19	70.44	114.45
PRUPE_3G070600	V1	NA	AT1G52330	Symbols: | Late embryogenesis abundant (LEA) hydroxyproline-rich glycoprotein family | chr1:19488962-19489763 FORWARD LENGTH=214	357.92	406.67	253.2	209.7	161.61	173.55
PRUPE_3G070700	V1	NA	AT2G25735	Symbols: | unknown protein; Has 31 Blast hits to 31 proteins in 9 species: Archae - 0; Bacteria - 0; Metazoa - 0; Fungi - 0; Plants - 31; Viruses - 0; Other Eukaryotes - 0 (source: NCBI BLink). | chr2:10975345-10975704 REVERSE LENGTH=119	224.38	496.57	320.86	241.83	309.13	376.34
PRUPE_3G071000	V1	regulatory helicase (RTEL)	AT1G79950	Symbols: | RAD3-like DNA-binding helicase protein | chr1:30073580-30079537 FORWARD LENGTH=1040	109.59	157.08	110.06	134.61	84.52	107.94
PRUPE_3G072200	V1	Coatomer subunit beta-2 OS=Arabidopsis thaliana (sp|q9c827|cob22_arath 495.0)	AT1G52360	Symbols: | Coatomer, beta&amp;apos; subunit | chr1:19499282-19505397 FORWARD LENGTH=926	275.06	484.73	139.05	132.84	71.27	82.78
PRUPE_3G073700	V1	kinetochore assembly protein (CENP-C)	AT1G15660	Symbols: CENP-C | centromere protein C | chr1:5381230-5385057 FORWARD LENGTH=705	497.08	667.69	451.95	527.5	311.66	428.18
PRUPE_3G075200	V1	regulatory protein (CYCA) of cell cycle	AT1G80370	Symbols: CYCA2;4 | Cyclin A2;4 | chr1:30214694-30216861 FORWARD LENGTH=461	102.35	120.09	95.25	91.76	58.67	71.35
PRUPE_3G076900	V1	NA	AT1G52780	Symbols: | Protein of unknown function (DUF2921) | chr1:19658846-19662025 FORWARD LENGTH=1059	515.93	518.49	434.43	400.61	338.07	288.97
PRUPE_3G077300	V1	NA	AT3G15550	Symbols: | unknown protein; Has 25732 Blast hits to 16979 proteins in 961 species: Archae - 144; Bacteria - 1801; Metazoa - 12681; Fungi - 1868; Plants - 912; Viruses - 94; Other Eukaryotes - 8232 (source: NCBI BLink). | chr3:5267351-5270095 FORWARD LENGTH=729	81.09	98.12	100.53	79.71	45.19	38.4
PRUPE_3G080200	V1	NA	AT3G19360	Symbols: | Zinc finger (CCCH-type) family protein | chr3:6707544-6708864 FORWARD LENGTH=386	364.04	525.99	345.85	463.72	322.22	365.12
PRUPE_3G080300	V1	Probable disease resistance protein At5g63020 OS=Arabidopsis thaliana (sp|q8rxs5|drl40_arath 624.0)	AT5G63020	Symbols: | Disease resistance protein (CC-NBS-LRR class) family | chr5:25283252-25286002 REVERSE LENGTH=888	107.93	154.1	131.73	135.46	91.67	109.56
PRUPE_3G080800	V1	Probable disease resistance protein At5g63020 OS=Arabidopsis thaliana (sp|q8rxs5|drl40_arath 627.0)	AT5G63020	Symbols: | Disease resistance protein (CC-NBS-LRR class) family | chr5:25283252-25286002 REVERSE LENGTH=888	110.78	147.16	97.48	101.02	115.63	109.27
PRUPE_3G080900	V1	component cL38 of large ribosomal subunit proteome	AT5G17870	Symbols: PSRP6 | plastid-specific 50S ribosomal protein 6 | chr5:5907817-5908137 FORWARD LENGTH=106	210.57	447.9	165.21	213.39	187.88	246.46
PRUPE_3G081000	V1	NA	AT1G15410	Symbols: | aspartate-glutamate racemase family | chr1:5299577-5300681 FORWARD LENGTH=330	196.42	150.7	82.13	88.85	73.5	80.51
PRUPE_3G081400	V1	component PSF1 of GINS DNA replication fork maintenance complex	AT1G80190	Symbols: PSF1 | partner of SLD five 1 | chr1:30159476-30161115 FORWARD LENGTH=201	137.74	134.84	137.45	138.96	86.54	97.43
PRUPE_3G082000	V1	NA	AT1G15385	Symbols: | unknown protein; CONTAINS InterPro DOMAIN/s: Protein of unknown function DUF761, plant (InterPro:IPR008480); Has 6 Blast hits to 6 proteins in 3 species: Archae - 0; Bacteria - 0; Metazoa - 0; Fungi - 0; Plants - 6; Viruses - 0; Other Eukaryotes - 0 (source: NCBI BLink). | chr1:5292976-5293197 REVERSE LENGTH=73	131.34	204.38	80.01	81.38	25.96	37.49
PRUPE_3G083200	V1	Probable disease resistance protein At5g63020 OS=Arabidopsis thaliana (sp|q8rxs5|drl40_arath 593.0)	AT5G63020	Symbols: | Disease resistance protein (CC-NBS-LRR class) family | chr5:25283252-25286002 REVERSE LENGTH=888	146.35	188.81	140.69	126.01	111.34	114.37
PRUPE_3G083400	V1	B3 domain-containing transcription factor VRN1 OS=Arabidopsis thaliana (sp|q8l3w1|vrn1_arath 89.0)	AT3G18990	Symbols: VRN1, REM39 | AP2/B3-like transcriptional factor family protein | chr3:6549077-6551568 REVERSE LENGTH=341	128.77	210.08	81.1	39.98	15.33	17.82
PRUPE_3G084800	V1	phospholipase D (PLD-alpha)	AT1G52570	Symbols: PLDALPHA2 | phospholipase D alpha 2 | chr1:19583940-19586551 REVERSE LENGTH=810	9955.4	8727.35	7708.86	7468.75	6185.96	5261.09
PRUPE_3G085300	V1	EPF/EPFL precursor polypeptide	AT1G80133	Symbols: | unknown protein; LOCATED IN: endomembrane system; Has 154 Blast hits to 154 proteins in 15 species: Archae - 0; Bacteria - 0; Metazoa - 0; Fungi - 0; Plants - 154; Viruses - 0; Other Eukaryotes - 0 (source: NCBI BLink). | chr1:30143868-30144255 REVERSE LENGTH=99	372.51	473.11	196.79	177.21	156.78	133.88
PRUPE_3G085900	V1	transcription factor (MYB)	AT3G01140	Symbols: MYB106, NOK, AtMYB106 | myb domain protein 106 | chr3:46619-48143 REVERSE LENGTH=388	39.77	99.5	14.82	8.63	8.85	9.32
PRUPE_3G087000	V1	Protein LURP-one-related 12 OS=Arabidopsis thaliana (sp|q9lvz8|lor12_arath 254.0)	AT3G15810	Symbols: | Protein of unknown function (DUF567) | chr3:5348054-5349178 REVERSE LENGTH=220	1339.66	1150.1	744.12	522.05	296.12	294.12
PRUPE_3G088400	V1	NA	AT1G80060	Symbols: | Ubiquitin-like superfamily protein | chr1:30116302-30117524 REVERSE LENGTH=243	83.97	131.02	62.31	64.3	25.81	30.38
PRUPE_3G089700	V1	receptor-like protein kinase (RLCK-Os)	AT5G38240	Symbols: | Protein kinase family protein | chr5:15277239-15279317 REVERSE LENGTH=588	240.36	141.95	83.22	105.22	47.34	44.89
PRUPE_3G090600	V1	NA	AT1G52510	Symbols: | alpha/beta-Hydrolases superfamily protein | chr1:19563039-19565260 REVERSE LENGTH=380	165.8	176.12	122.43	113.76	98.9	99.78
PRUPE_3G091600	V1	UPF0481 protein At3g47200 OS=Arabidopsis thaliana (sp|q9sd53|y3720_arath 152.0)	AT3G50120	Symbols: | Plant protein of unknown function (DUF247) | chr3:18585157-18587246 REVERSE LENGTH=531	161.47	358.46	212.46	133.69	81.39	85.44
PRUPE_3G091800	V1	glycerol kinase	AT1G80460	Symbols: NHO1, GLI1 | Actin-like ATPase superfamily protein | chr1:30246960-30249055 REVERSE LENGTH=522	861.58	843.35	1174.79	846.63	881.22	470.99
PRUPE_3G093100	V1	auxin signalling transcriptional co-repressor (TPL/TPR)	AT1G15750	Symbols: WSIP1, TPL | Transducin family protein / WD-40 repeat family protein | chr1:5415086-5420359 REVERSE LENGTH=1131	3263.15	3064.01	1947.56	1642.16	975.5	828.76
PRUPE_3G093200	V1	solute transporter (AAAP)	AT1G80510	Symbols: | Transmembrane amino acid transporter family protein | chr1:30273100-30274569 FORWARD LENGTH=489	235.98	220.76	241.04	209.42	179.59	143.76
PRUPE_3G094000	V1	NA		n/a	201.98	187.89	148.25	136.52	107.44	114.12
PRUPE_3G095200	V1	NA	AT1G15800	Symbols: | unknown protein; BEST Arabidopsis thaliana protein match is: unknown protein (TAIR:AT1G80610.1); Has 56 Blast hits to 52 proteins in 9 species: Archae - 0; Bacteria - 0; Metazoa - 0; Fungi - 0; Plants - 56; Viruses - 0; Other Eukaryotes - 0 (source: NCBI BLink). | chr1:5441425-5443584 REVERSE LENGTH=207	276.83	353.39	297.18	271.48	222.87	229.98
PRUPE_3G096200	V1	peptidase (PPPDE)	AT1G80690	Symbols: | PPPDE putative thiol peptidase family protein | chr1:30329283-30330524 REVERSE LENGTH=227	139.06	202.36	127.52	96.65	65	65.72
PRUPE_3G096400	V1	C2H2 zinc finger transcription factor	AT1G80730	Symbols: ZFP1, ATZFP1 | zinc-finger protein 1 | chr1:30339493-30340179 REVERSE LENGTH=228	94.53	71.17	70.3	69.53	68.57	43.48
PRUPE_3G097400	V1	Cinnamoyl-CoA reductase 1 OS=Petunia hybrida (sp|a0a059tc02|ccr1_pethy 237.0)	AT1G15950	Symbols: CCR1, IRX4, ATCCR1 | cinnamoyl coa reductase 1 | chr1:5478855-5481915 FORWARD LENGTH=344	41.73	105.59	23.26	19.44	8.35	11.84
PRUPE_3G097500	V1	Cinnamoyl-CoA reductase 1 OS=Petunia hybrida (sp|a0a059tc02|ccr1_pethy 264.0)	AT1G80820	Symbols: CCR2, ATCCR2 | cinnamoyl coa reductase | chr1:30370646-30372460 FORWARD LENGTH=332	29.09	92.98	26.48	25.75	19.71	20.23
PRUPE_3G097800	V1	metal cation transporter (NRAMP)	AT1G15960	Symbols: NRAMP6, ATNRAMP6 | NRAMP metal ion transporter 6 | chr1:5482202-5485066 REVERSE LENGTH=527	140.94	104.69	68.96	96.29	76.13	83.83
PRUPE_3G098100	V1	transcription factor (WRKY)	AT1G80840	Symbols: WRKY40, ATWRKY40 | WRKY DNA-binding protein 40 | chr1:30383834-30385356 FORWARD LENGTH=302	4027.99	3549.67	1345.25	955.63	242.49	165.89
PRUPE_3G098200	V1	component PnsB1/NDF1 of NDH subcomplex B	AT1G15980	Symbols: NDF1, NDH48 | NDH-dependent cyclic electron flow 1 | chr1:5489314-5491199 FORWARD LENGTH=461	379.35	368.48	342.96	321.31	271.2	244.59
PRUPE_3G099300	V1	receptor-like protein kinase (RLCK-XI)	AT1G80870	Symbols: | Protein kinase superfamily protein | chr1:30392133-30394211 FORWARD LENGTH=692	186.36	206.99	142.82	165.25	129.85	141.16
PRUPE_3G099600	V1	Lamin-like protein OS=Arabidopsis thaliana (sp|q39131|laml_arath 104.0)	AT5G15350	Symbols: ENODL17, AtENODL17 | early nodulin-like protein 17 | chr5:4985184-4986154 REVERSE LENGTH=172	411.28	494.58	639.29	516.64	348.1	313.63
PRUPE_3G100300	V1	component Toc12 of outer envelope TOC translocation system	AT1G80920	Symbols: J8 | Chaperone DnaJ-domain superfamily protein | chr1:30403863-30404549 REVERSE LENGTH=163	833.79	460.2	324.72	369.92	339.8	242.63
PRUPE_3G100400	V1	Probable protein phosphatase 2C 11 OS=Oryza sativa subsp. japonica (sp|q6etk3|p2c11_orysj 92.0)	AT4G31860	Symbols: | Protein phosphatase 2C family protein | chr4:15406685-15408589 REVERSE LENGTH=357	328.43	303.4	245.75	251.42	241.46	198.43
PRUPE_3G100500	V1	clade I phosphatase	AT4G31860	Symbols: | Protein phosphatase 2C family protein | chr4:15406685-15408589 REVERSE LENGTH=357	670.3	756.99	497.51	493.57	420.21	414.13
PRUPE_3G101400	V1	hydroxycinnamoyl-CoAquinate/shikimate O-hydroxycinnamoyltransferase (HCT)	AT5G48930	Symbols: HCT | hydroxycinnamoyl-CoA shikimate/quinate hydroxycinnamoyl transferase | chr5:19836654-19838092 REVERSE LENGTH=433	273.24	432.41	166.85	114.52	55.07	75.64
PRUPE_3G101500	V1	hydroxycinnamoyl-CoAquinate/shikimate O-hydroxycinnamoyltransferase (HCT)	AT5G48930	Symbols: HCT | hydroxycinnamoyl-CoA shikimate/quinate hydroxycinnamoyl transferase | chr5:19836654-19838092 REVERSE LENGTH=433	315.93	472.25	193.13	117.31	80.23	90.31
PRUPE_3G101900	V1	hydroxycinnamoyl-CoAquinate/shikimate O-hydroxycinnamoyltransferase (HCT)	AT5G48930	Symbols: HCT | hydroxycinnamoyl-CoA shikimate/quinate hydroxycinnamoyl transferase | chr5:19836654-19838092 REVERSE LENGTH=433	451.68	479.51	560.13	408.25	375.26	216.33
PRUPE_3G103200	V1	NA		n/a	804.28	427.62	113.51	40.8	14.98	12.77
PRUPE_3G103600	V1	Protein HEADING DATE REPRESSOR 1 OS=Oryza sativa subsp. japonica (sp|q6k678|hdr1_orysj 154.0)	AT1G80940	Symbols: | unknown protein; Has 30201 Blast hits to 17322 proteins in 780 species: Archae - 12; Bacteria - 1396; Metazoa - 17338; Fungi - 3422; Plants - 5037; Viruses - 0; Other Eukaryotes - 2996 (source: NCBI BLink). | chr1:30410959-30411943 FORWARD LENGTH=213	505.48	696.65	466.49	398.64	349.29	324.84
PRUPE_3G103900	V1	Pepsin-type protease	AT1G79720	Symbols: | Eukaryotic aspartyl protease family protein | chr1:29997259-29998951 REVERSE LENGTH=484	186.04	162.2	279.44	144.42	209.14	131.88
PRUPE_3G104100	V1	transcription factor (AP2)	AT1G16060	Symbols: ADAP | ARIA-interacting double AP2 domain protein | chr1:5508563-5511609 FORWARD LENGTH=345	765.81	1002.57	920.08	492.2	499.24	273.37
PRUPE_3G104300	V1	component DSP1 of DSP snRNA processing complex	AT4G20060	Symbols: EMB1895 | ARM repeat superfamily protein | chr4:10854790-10859330 REVERSE LENGTH=1134	196.01	276.83	202.05	194.22	178.23	221.23
PRUPE_3G104500	V1	transcription factor (TUB)	AT1G16070	Symbols: AtTLP8, TLP8 | tubby like protein 8 | chr1:5511899-5513779 REVERSE LENGTH=397	76.24	98.12	97.17	78.55	46.64	45.72
PRUPE_3G105200	V1	trimethylguanosine synthase (TGS1)	AT1G30550	Symbols: | S-adenosyl-L-methionine-dependent methyltransferases superfamily protein | chr1:10820838-10823641 REVERSE LENGTH=455	200.35	323.63	203.64	208.22	167.45	257.45
PRUPE_3G105500	V1	NA	AT1G79660	Symbols: | unknown protein; BEST Arabidopsis thaliana protein match is: unknown protein (TAIR:AT1G16170.1); Has 30201 Blast hits to 17322 proteins in 780 species: Archae - 12; Bacteria - 1396; Metazoa - 17338; Fungi - 3422; Plants - 5037; Viruses - 0; Other Eukaryotes - 2996 (source: NCBI BLink). | chr1:29976294-29976575 FORWARD LENGTH=93	587.55	755.94	518.53	483.66	359.5	421.71
PRUPE_3G107300	V1	p-coumarateCoA ligase (4CL)	AT3G21240	Symbols: 4CL2, AT4CL2 | 4-coumarate:CoA ligase 2 | chr3:7454497-7457314 REVERSE LENGTH=556	1259.54	1334.65	1329.42	997.29	887.42	461.78
PRUPE_3G108700	V1	transcription factor (HSF)	AT5G45710	Symbols: AT-HSFA4C, RHA1, HSFA4C | winged-helix DNA-binding transcription factor family protein | chr5:18541576-18542706 FORWARD LENGTH=345	1217.65	1056.42	522.17	482.76	304.54	318.27
PRUPE_3G108900	V1	Probable sugar phosphate/phosphate translocator At1g06470 OS=Arabidopsis thaliana (sp|q8h184|pt106_arath 457.0)	AT1G06470	Symbols: | Nucleotide/sugar transporter family protein | chr1:1970726-1973540 FORWARD LENGTH=414	791.81	944.07	813.04	779.06	603.75	654.15
PRUPE_3G110900	V1	Beta-glucosidase 11 OS=Oryza sativa subsp. japonica (sp|q7xkv5|bgl11_orysj 528.0) & Enzyme classification.EC_3 hydrolases.EC_3.2 glycosylase(50.3.2 402.6)	AT3G60130	Symbols: BGLU16 | beta glucosidase 16 | chr3:22210343-22213650 FORWARD LENGTH=514	122.28	231.99	234.39	121	81.14	76.01
PRUPE_3G111000	V1	Beta-glucosidase 12 OS=Oryza sativa subsp. indica (sp|b8avf0|bgl12_orysi 607.0) & Enzyme classification.EC_3 hydrolases.EC_3.2 glycosylase(50.3.2 497.2)	AT2G44450	Symbols: BGLU15 | beta glucosidase 15 | chr2:18340966-18343744 FORWARD LENGTH=506	2632.24	3787.54	4522.21	2571.63	1726.4	1685.15
PRUPE_3G113100	V1	NA	AT1G06410	Symbols: ATTPS7, TPS7, ATTPSA | trehalose-phosphatase/synthase 7 | chr1:1955413-1958153 FORWARD LENGTH=851	208.05	416.69	168.67	181.33	60.91	105.85
PRUPE_3G113300	V1	transcription factor (WRKY)	AT3G58710	Symbols: WRKY69, ATWRKY69 | WRKY DNA-binding protein 69 | chr3:21715192-21716766 FORWARD LENGTH=271	188.28	289.63	189.66	90.58	57.79	41.22
PRUPE_3G116300	V1	phospholipase A1 (PC-PLA1)	AT2G42690	Symbols: | alpha/beta-Hydrolases superfamily protein | chr2:17776356-17777682 REVERSE LENGTH=412	1460.47	1170.79	685.41	555.6	326.58	252.77
PRUPE_3G117800	V1	NA	AT5G64130	Symbols: | cAMP-regulated phosphoprotein 19-related protein | chr5:25664547-25665339 REVERSE LENGTH=115	1308.23	1121.62	1035.2	955.89	915.42	863.42
PRUPE_3G120900	V1	Senescence-specific cysteine protease SAG39 OS=Oryza sativa subsp. japonica (sp|q7xwk5|sag39_orysj 140.0) & Enzyme classification.EC_3 hydrolases.EC_3.4 hydrolase acting on peptide bond (peptidase)(50.3.4 125.2)	AT5G50260	Symbols: | Cysteine proteinases superfamily protein | chr5:20455605-20456862 FORWARD LENGTH=361	152.01	305.78	264.07	219.89	145.71	268.1
PRUPE_3G121300	V1	ubiquitin-conjugating E2 protein	AT1G16890	Symbols: UBC36, UBC13B | ubiquitin-conjugating enzyme 36 | chr1:5776550-5778327 REVERSE LENGTH=153	2814.7	3292.38	2353.13	2761.32	2137.04	2411.77
PRUPE_3G121600	V1	scaffold protein (TTL) of brassinosteroid signalling	AT2G42580	Symbols: TTL3, VIT | tetratricopetide-repeat thioredoxin-like 3 | chr2:17728855-17731461 FORWARD LENGTH=691	411.86	626.76	613.86	557.21	361.12	376.6
PRUPE_3G123000	V1	xylan O-acetyltransferase (XOAT)	AT3G12060	Symbols: TBL1 | Plant protein of unknown function (DUF828) | chr3:3843142-3845150 FORWARD LENGTH=556	35.82	137	51.67	24.42	11.13	10.77
PRUPE_3G123200	V1	Protein trichome birefringence-like 39 OS=Arabidopsis thaliana (sp|q9sin2|tbl39_arath 491.0)	AT2G42570	Symbols: TBL39 | TRICHOME BIREFRINGENCE-LIKE 39 | chr2:17717498-17719921 REVERSE LENGTH=367	273.47	454.87	386.29	308.04	282.3	167.84
PRUPE_3G123800	V1	subfamily ABCB transporter	AT1G02520	Symbols: PGP11 | P-glycoprotein 11 | chr1:524134-528745 FORWARD LENGTH=1278	517.89	401.73	255.53	275.81	250.79	238
PRUPE_3G125000	V1	RING-H2-class E3 ATL-subclass ubiquitin ligase	AT2G42360	Symbols: | RING/U-box superfamily protein | chr2:17640907-17641617 FORWARD LENGTH=236	111.97	169.9	147.17	130.3	75.38	58.92
PRUPE_3G125500	V1	transcription factor (bZIP)	AT3G58120	Symbols: ATBZIP61, BZIP61 | Basic-leucine zipper (bZIP) transcription factor family protein | chr3:21521289-21523078 REVERSE LENGTH=329	35.74	182.57	229.66	115.18	53.27	87.19
PRUPE_3G127000	V1	acyl CoA oxidase (ACX)	AT1G06290	Symbols: ACX3, ATACX3 | acyl-CoA oxidase 3 | chr1:1922423-1926002 FORWARD LENGTH=675	2573.4	2128.19	1972.86	1526.31	1418.63	993.36
PRUPE_3G127100	V1	arogenate dehydrogenase (ADH)	AT5G34930	Symbols: | arogenate dehydrogenase | chr5:13233391-13235522 FORWARD LENGTH=640	147.65	105.67	98.28	82.76	75.46	54.73
PRUPE_3G127600	V1	Probable O-methyltransferase 3 OS=Humulus lupulus (sp|b0zb57|omt3_humlu 501.0) & Enzyme classification.EC_2 transferases.EC_2.1 transferase transferring one-carbon group(50.2.1 197.8)	AT4G35160	Symbols: | O-methyltransferase family protein | chr4:16730989-16732808 REVERSE LENGTH=382	1653.75	3788.07	1232.49	829.42	107.66	93.9
PRUPE_3G130900	V1	Disease resistance protein RUN1 OS=Vitis rotundifolia (sp|v9m398|run1_vitro 312.0)	AT5G36930	Symbols: | Disease resistance protein (TIR-NBS-LRR class) family | chr5:14567771-14571916 REVERSE LENGTH=1191	321.26	380.48	288.01	248.05	188.82	170.65
PRUPE_3G131000	V1	effector receptor (NLR)	AT4G11170	Symbols: | Disease resistance protein (TIR-NBS-LRR class) family | chr4:6811127-6817130 FORWARD LENGTH=1095	242.36	332.32	233.47	238.57	156	174.79
PRUPE_3G131100	V1	protein kinase (SD-2)	AT2G19130	Symbols: | S-locus lectin protein kinase family protein | chr2:8293789-8296275 FORWARD LENGTH=828	211.9	164.79	111.04	140.86	108.84	118.03
PRUPE_3G131500	V1	transcription factor (bHLH)	AT4G20970	Symbols: | basic helix-loop-helix (bHLH) DNA-binding superfamily protein | chr4:11215259-11216212 FORWARD LENGTH=190	1593.01	2923.83	515.66	365.48	46.97	41.05
PRUPE_3G132000	V1	protein kinase (CDK9)	AT1G53050	Symbols: | Protein kinase superfamily protein | chr1:19772574-19775531 FORWARD LENGTH=694	1744.27	1253.34	861.46	963.18	820.57	835.75
PRUPE_3G132500	V1	NA	AT4G28310	Symbols: | unknown protein; BEST Arabidopsis thaliana protein match is: unknown protein (TAIR:AT1G52270.1); Has 30201 Blast hits to 17322 proteins in 780 species: Archae - 12; Bacteria - 1396; Metazoa - 17338; Fungi - 3422; Plants - 5037; Viruses - 0; Other Eukaryotes - 2996 (source: NCBI BLink). | chr4:14017458-14018066 FORWARD LENGTH=202	166.41	138.66	180.86	139.14	126.67	96.21
PRUPE_3G132900	V1	Reticulon-like protein B17 OS=Arabidopsis thaliana (sp|q6dr04|rtnlq_arath 258.0)	AT2G20590	Symbols: | Reticulon family protein | chr2:8867243-8869166 REVERSE LENGTH=431	156.63	144.95	146.97	149.24	81.68	63.63
PRUPE_3G134900	V1	NA		n/a	411.16	418.92	362.51	473.71	378.6	205.71
PRUPE_3G135200	V1	Protein ACCELERATED CELL DEATH 6 OS=Arabidopsis thaliana (sp|q8lps2|acd6_arath 145.0)	AT4G03500	Symbols: | Ankyrin repeat family protein | chr4:1553453-1556571 FORWARD LENGTH=652	170.75	161.76	66.72	57.98	34.49	21.55
PRUPE_3G137100	V1	thioredoxin (TRX-M)	AT1G03680	Symbols: ATHM1, TRX-M1, ATM1, THM1 | thioredoxin M-type 1 | chr1:916990-917865 REVERSE LENGTH=179	150.99	161.35	147.85	150.6	101.52	101.78
PRUPE_3G137400	V1	NA	AT4G28290	Symbols: | unknown protein; FUNCTIONS IN: molecular_function unknown; INVOLVED IN: biological_process unknown; LOCATED IN: chloroplast; EXPRESSED IN: 23 plant structures; EXPRESSED DURING: 15 growth stages; Has 45 Blast hits to 45 proteins in 11 species: Archae - 0; Bacteria - 0; Metazoa - 0; Fungi - 0; Plants - 45; Viruses - 0; Other Eukaryotes - 0 (source: NCBI BLink). | chr4:14012032-14012464 …	263.23	202.2	88.32	79.72	79.3	56.81
PRUPE_3G137700	V1	CASP-like protein 1C1 OS=Arabidopsis thaliana (sp|q9zt81|csplk_arath 133.0)	AT1G03700	Symbols: | Uncharacterised protein family (UPF0497) | chr1:921038-921844 FORWARD LENGTH=164	957.32	1299.18	1278.06	934.5	458.83	259.21
PRUPE_3G139800	V1	transcription factor (SBP)	AT1G53160	Symbols: SPL4 | squamosa promoter binding protein-like 4 | chr1:19806478-19807080 FORWARD LENGTH=174	437.53	455.25	265.53	261.79	436.77	477.32
PRUPE_3G140300	V1	prospindle assembly factor (TPX2)	AT1G03780	Symbols: TPX2 | targeting protein for XKLP2 | chr1:947785-951696 REVERSE LENGTH=758	178.86	192.49	181.34	155.44	82.21	69.85
PRUPE_3G141100	V1	O-acyltransferase WSD1 OS=Arabidopsis thaliana (sp|q93zr6|wsd1_arath 134.0)	AT5G53390	Symbols: | O-acyltransferase (WSD1-like) family protein | chr5:21656951-21659207 REVERSE LENGTH=486	112.42	137.89	44.29	26.86	26.59	12.63
PRUPE_3G142100	V1	phosphomannose isomerase (PMI)	AT3G02570	Symbols: MEE31, PMI1 | Mannose-6-phosphate isomerase, type I | chr3:543463-545478 REVERSE LENGTH=432	345.12	333.75	392.2	148.91	71.91	29.35
PRUPE_3G143400	V1	NA	AT1G67050	Symbols: | unknown protein; BEST Arabidopsis thaliana protein match is: unknown protein (TAIR:AT5G38320.1); Has 617 Blast hits to 318 proteins in 80 species: Archae - 0; Bacteria - 16; Metazoa - 141; Fungi - 62; Plants - 128; Viruses - 2; Other Eukaryotes - 268 (source: NCBI BLink). | chr1:25028862-25029656 REVERSE LENGTH=264	622.97	419.78	341.69	135.71	111.64	62.15
PRUPE_3G143500	V1	NA	AT1G67040	Symbols: | unknown protein; FUNCTIONS IN: molecular_function unknown; INVOLVED IN: biological_process unknown; LOCATED IN: cellular_component unknown; EXPRESSED IN: 20 plant structures; EXPRESSED DURING: 11 growth stages; BEST Arabidopsis thaliana protein match is: unknown protein (TAIR:AT5G26910.3); Has 89 Blast hits to 84 proteins in 15 species: Archae - 0; Bacteria - 0; Metazoa - 5; Fungi - 2;…	671.33	698.39	586.33	532.62	435.78	457.92
PRUPE_3G144500	V1	subunit alpha of tryptophan synthase complex	AT4G02610	Symbols: | Aldolase-type TIM barrel family protein | chr4:1147662-1149217 FORWARD LENGTH=275	79.47	100.81	13.19	26.14	3.95	8.72
PRUPE_3G144900	V1	delta7-sterol C-5 desaturase	AT3G02580	Symbols: STE1, DWF7, BUL1 | sterol 1 | chr3:547048-548615 FORWARD LENGTH=281	2463.46	2043.09	1812.51	1581.86	1357.3	1085.22
PRUPE_3G145700	V1	LEAF RUST 10 DISEASE-RESISTANCE LOCUS RECEPTOR-LIKE PROTEIN KINASE-like 2.1 OS=Arabidopsis thaliana (sp|q9ff31|lrl21_arath 457.0) & Enzyme classification.EC_2 transferases.EC_2.7 transferase transferring phosphorus-containing group(50.2.7 126.6)	AT5G38260	Symbols: | Protein kinase superfamily protein | chr5:15283692-15285837 REVERSE LENGTH=638	258.56	173.33	65.35	73.3	15.13	21.67
PRUPE_3G145800	V1	LEAF RUST 10 DISEASE-RESISTANCE LOCUS RECEPTOR-LIKE PROTEIN KINASE-like 2.1 OS=Arabidopsis thaliana (sp|q9ff31|lrl21_arath 499.0) & Enzyme classification.EC_2 transferases.EC_2.7 transferase transferring phosphorus-containing group(50.2.7 122.3)	AT5G38260	Symbols: | Protein kinase superfamily protein | chr5:15283692-15285837 REVERSE LENGTH=638	277.73	259.67	187.19	194.81	183.05	161.45
PRUPE_3G146400	V1	NA	AT1G66890	Symbols: | FUNCTIONS IN: molecular_function unknown; INVOLVED IN: biological_process unknown; LOCATED IN: chloroplast; EXPRESSED IN: 22 plant structures; EXPRESSED DURING: 13 growth stages; BEST Arabidopsis thaliana protein match is: 50S ribosomal protein-related (TAIR:AT5G16200.1); Has 36 Blast hits to 36 proteins in 7 species: Archae - 0; Bacteria - 0; Metazoa - 0; Fungi - 0; Plants - 36; Virus…	772.98	589.67	632.83	572.25	553.65	466.73
PRUPE_3G146500	V1	protein kinase (LRK10-1-like)	AT5G38210	Symbols: | Protein kinase family protein | chr5:15261035-15265376 FORWARD LENGTH=686	1296.37	1157.26	883.19	751.1	673.96	478.41
PRUPE_3G146600	V1	LEAF RUST 10 DISEASE-RESISTANCE LOCUS RECEPTOR-LIKE PROTEIN KINASE-like 2.7 OS=Arabidopsis thaliana (sp|f4hq23|lrl27_arath 144.0)	AT5G38260	Symbols: | Protein kinase superfamily protein | chr5:15283692-15285837 REVERSE LENGTH=638	420.69	480.25	420.64	403.8	324.82	251.11
PRUPE_3G146700	V1	LEAF RUST 10 DISEASE-RESISTANCE LOCUS RECEPTOR-LIKE PROTEIN KINASE-like 1.3 OS=Arabidopsis thaliana (sp|q8vyg0|lrl13_arath 112.0)	AT5G38210	Symbols: | Protein kinase family protein | chr5:15261035-15265376 FORWARD LENGTH=686	479.28	514.8	397.37	249.44	282.54	184.15
PRUPE_3G147300	V1	protease (SBT5)	AT2G04160	Symbols: AIR3 | Subtilisin-like serine endopeptidase family protein | chr2:1401450-1407694 REVERSE LENGTH=772	738.79	1345.44	951.86	970.78	584.18	822.06
PRUPE_3G148500	V1	component PMI2 of WEB1-PMI2 cp-actin filament reorganisation complex	AT1G66840	Symbols: PMI2, WEB2 | Plant protein of unknown function (DUF827) | chr1:24933998-24936116 REVERSE LENGTH=607	135.47	133.24	79.59	57.14	50.88	45.18
PRUPE_3G149500	V1	nicotinamide/nicotinate mononucleotide adenylyltransferase	AT5G55810	Symbols: AtNMNAT, NMNAT | nicotinate/nicotinamide mononucleotide adenyltransferase | chr5:22584229-22586239 REVERSE LENGTH=238	311.22	330.92	205.56	227.56	222.96	267.19
PRUPE_3G153800	V1	Protein ACCELERATED CELL DEATH 6 OS=Arabidopsis thaliana (sp|q8lps2|acd6_arath 168.0)	AT1G03670	Symbols: | ankyrin repeat family protein | chr1:914222-916222 REVERSE LENGTH=616	743.28	1094.47	409.67	278.13	250.76	195
PRUPE_3G155600	V1	beta-class expansin	AT4G28250	Symbols: ATEXPB3, EXPB3, ATHEXP BETA 1.6 | expansin B3 | chr4:14000446-14001945 REVERSE LENGTH=264	2716.88	2131.84	2346.21	1048.97	1619.62	868.81
PRUPE_3G156300	V1	LanC-like protein GCL2 OS=Arabidopsis thaliana (sp|q8vzq6|gcl2_arath 594.0)	AT2G20770	Symbols: GCL2 | GCR2-like 2 | chr2:8945380-8947041 FORWARD LENGTH=405	575.47	434.1	348.55	413.12	558.89	555.74
PRUPE_3G156600	V1	NA	AT3G51000	Symbols: | alpha/beta-Hydrolases superfamily protein | chr3:18945258-18946499 REVERSE LENGTH=323	1354.51	1662.44	2018.34	1157.16	806.79	795.13
PRUPE_3G156700	V1	NA	AT4G02340	Symbols: | alpha/beta-Hydrolases superfamily protein | chr4:1035722-1037403 FORWARD LENGTH=324	2614.9	2885.28	3216.53	2604.36	1845.84	1616.09
PRUPE_3G156800	V1	NA	AT4G02340	Symbols: | alpha/beta-Hydrolases superfamily protein | chr4:1035722-1037403 FORWARD LENGTH=324	153.83	186.99	146.98	165.69	73	100.45
PRUPE_3G156900	V1	polyol/monosaccharide transporter (PLT)	AT2G20780	Symbols: | Major facilitator superfamily protein | chr2:8947496-8949170 REVERSE LENGTH=526	709.72	806.65	763.96	659.1	442.88	402.47
PRUPE_3G157200	V1	NA	AT5G38410	Symbols: | Ribulose bisphosphate carboxylase (small chain) family protein | chr5:15377501-15378306 REVERSE LENGTH=181	5476.28	2308.81	3262.79	2019.91	1393.13	1007.53
PRUPE_3G157300	V1	NA	AT5G16110	Symbols: | unknown protein; FUNCTIONS IN: molecular_function unknown; INVOLVED IN: biological_process unknown; LOCATED IN: chloroplast; EXPRESSED IN: 24 plant structures; EXPRESSED DURING: 15 growth stages; BEST Arabidopsis thaliana protein match is: unknown protein (TAIR:AT3G02555.1); Has 133 Blast hits to 133 proteins in 18 species: Archae - 0; Bacteria - 0; Metazoa - 0; Fungi - 0; Plants - 133…	1901.63	2255.23	1575.04	1381.75	1084.88	1153.87
PRUPE_3G157900	V1	protein kinase (LRR-XII)	AT1G35710	Symbols: | Protein kinase family protein with leucine-rich repeat domain | chr1:13220940-13224386 FORWARD LENGTH=1120	96.63	193.8	111.36	56.9	21.36	16.22
PRUPE_3G158700	V1	transcription factor (MYB)	AT4G38620	Symbols: ATMYB4, MYB4 | myb domain protein 4 | chr4:18053866-18054876 FORWARD LENGTH=282	1069.4	1467.92	1314.84	861.06	1059.17	943.34
PRUPE_3G159100	V1	NA		n/a	234.23	148.47	279.17	150.99	118.82	70.55
PRUPE_3G159800	V1	transcription factor (bHLH)	AT5G37800	Symbols: RSL1, ATRSL1 | RHD SIX-LIKE 1 | chr5:15036197-15037574 FORWARD LENGTH=307	59.7	197.71	117.86	43.01	8.87	12.61
PRUPE_3G160600	V1	calcium sensor (CML)	AT1G18210	Symbols: | Calcium-binding EF-hand family protein | chr1:6268273-6268785 REVERSE LENGTH=170	771.58	926.58	454.31	379.04	155.16	161.29
PRUPE_3G161100	V1	HMG-Y-related protein A OS=Glycine max (sp|q00423|hmgya_soybn 100.0)	AT1G14900	Symbols: HMGA | high mobility group A | chr1:5138665-5139353 REVERSE LENGTH=204	184.71	214.4	83.76	65.49	46.39	49.68
PRUPE_3G161300	V1	NA	AT1G66330	Symbols: | senescence-associated family protein | chr1:24729880-24732144 REVERSE LENGTH=417	472.19	430.43	328.39	347.69	296.91	343.27
PRUPE_3G162700	V1	abscisic acid receptor recruitment factor (CAR)	AT3G17980	Symbols: | Calcium-dependent lipid-binding (CaLB domain) family protein | chr3:6152417-6153115 FORWARD LENGTH=177	302.17	354.8	134.59	110.45	63.82	62.35
PRUPE_3G162800	V1	abscisic acid receptor recruitment factor (CAR)	AT3G17980	Symbols: | Calcium-dependent lipid-binding (CaLB domain) family protein | chr3:6152417-6153115 FORWARD LENGTH=177	1262.41	1700.84	637.98	463.71	303.88	241.63
PRUPE_3G162900	V1	abscisic acid receptor recruitment factor (CAR)	AT3G17980	Symbols: | Calcium-dependent lipid-binding (CaLB domain) family protein | chr3:6152417-6153115 FORWARD LENGTH=177	804.17	676.22	363.43	376.88	277.54	282.06
PRUPE_3G163700	V1	Uncharacterized oxidoreductase At4g09670 OS=Arabidopsis thaliana (sp|q9sz83|y4967_arath 370.0)	AT4G09670	Symbols: | Oxidoreductase family protein | chr4:6107382-6109049 REVERSE LENGTH=362	302.98	355.63	300.33	218.04	223.54	209.26
PRUPE_3G164200	V1	U-Box-group-III E3 ubiquitin protein ligase	AT5G37490	Symbols: | ARM repeat superfamily protein | chr5:14887744-14889051 FORWARD LENGTH=435	1572.03	1527.73	390.14	254.41	50.93	52.21
PRUPE_3G167300	V1	NA	AT2G36430	Symbols: | Plant protein of unknown function (DUF247) | chr2:15290211-15291557 FORWARD LENGTH=448	571.48	674.65	541.95	436.86	292.01	283.04
PRUPE_3G167400	V1	UPF0481 protein At3g47200 OS=Arabidopsis thaliana (sp|q9sd53|y3720_arath 106.0)	AT2G36430	Symbols: | Plant protein of unknown function (DUF247) | chr2:15290211-15291557 FORWARD LENGTH=448	387.6	476.84	357.01	287.86	207.45	202.41
PRUPE_3G167800	V1	protein kinase (LRR-XI)	AT1G73080	Symbols: PEPR1, ATPEPR1 | PEP1 receptor 1 | chr1:27484513-27488021 FORWARD LENGTH=1123	205.12	271.74	136.62	200.43	114.79	122.97
PRUPE_3G168800	V1	protein kinase (LRR-VIII-2)	AT1G07650	Symbols: | Leucine-rich repeat transmembrane protein kinase | chr1:2359817-2366423 REVERSE LENGTH=1014	2596.79	4049.73	2428.28	2658.74	1841.98	2458.61
PRUPE_3G169700	V1	NA	AT2G42780	Symbols: | FUNCTIONS IN: molecular_function unknown; INVOLVED IN: regulation of transcription; LOCATED IN: integral to membrane, nucleus; EXPRESSED IN: 20 plant structures; EXPRESSED DURING: 11 growth stages; CONTAINS InterPro DOMAIN/s: RNA polymerase II transcription factor SIII, subunit A (InterPro:IPR010684). | chr2:17801037-17802646 FORWARD LENGTH=253	481.66	551.75	536.87	430.78	388.61	362.16
PRUPE_3G170700	V1	Probable galacturonosyltransferase 15 OS=Arabidopsis thaliana (sp|q8l4b0|gautf_arath 644.0)	AT3G58790	Symbols: GAUT15 | galacturonosyltransferase 15 | chr3:21742455-21745972 REVERSE LENGTH=540	991.09	1196.3	901.79	893.28	590.74	743.87
PRUPE_3G170800	V1	UDP-L-rhamnose synthase (RHM)	AT1G78570	Symbols: RHM1, ROL1, ATRHM1 | rhamnose biosynthesis 1 | chr1:29550110-29552207 FORWARD LENGTH=669	654.07	748.12	925.24	714.15	533	449.35
PRUPE_3G171500	V1	Xyloglucan endotransglucosylase/hydrolase 2 OS=Glycine max (sp|p35694|xth2_soybn 426.0) & Enzyme classification.EC_2 transferases.EC_2.4 glycosyltransferase(50.2.4 321.3)	AT3G23730	Symbols: XTH16 | xyloglucan endotransglucosylase/hydrolase 16 | chr3:8550222-8551248 FORWARD LENGTH=291	1128.95	3580.65	1594.34	916.26	161.66	282.32
PRUPE_3G171600	V1	Xyloglucan endotransglucosylase/hydrolase 2 OS=Glycine max (sp|p35694|xth2_soybn 425.0) & Enzyme classification.EC_2 transferases.EC_2.4 glycosyltransferase(50.2.4 319.2)	AT4G14130	Symbols: XTR7, XTH15 | xyloglucan endotransglucosylase/hydrolase 15 | chr4:8137161-8138196 REVERSE LENGTH=289	213.92	1192.03	439.96	276.04	45.55	140.79
PRUPE_3G171700	V1	Xyloglucan endotransglucosylase/hydrolase 2 OS=Glycine max (sp|p35694|xth2_soybn 423.0) & Enzyme classification.EC_2 transferases.EC_2.4 glycosyltransferase(50.2.4 319.1)	AT4G14130	Symbols: XTR7, XTH15 | xyloglucan endotransglucosylase/hydrolase 15 | chr4:8137161-8138196 REVERSE LENGTH=289	438.06	1922.21	969.09	479.47	82.34	178.44
PRUPE_3G171800	V1	Xyloglucan endotransglucosylase/hydrolase 2 OS=Glycine max (sp|p35694|xth2_soybn 412.0) & Enzyme classification.EC_2 transferases.EC_2.4 glycosyltransferase(50.2.4 315.2)	AT3G23730	Symbols: XTH16 | xyloglucan endotransglucosylase/hydrolase 16 | chr3:8550222-8551248 FORWARD LENGTH=291	1522.69	2832.46	1831.38	1114.69	212.41	292.09
PRUPE_3G172000	V1	Xyloglucan endotransglucosylase/hydrolase 2 OS=Glycine max (sp|p35694|xth2_soybn 421.0) & Enzyme classification.EC_2 transferases.EC_2.4 glycosyltransferase(50.2.4 316.6)	AT4G14130	Symbols: XTR7, XTH15 | xyloglucan endotransglucosylase/hydrolase 15 | chr4:8137161-8138196 REVERSE LENGTH=289	295.02	1563.99	916.54	466.24	82.54	138.83
PRUPE_3G172700	V1	transcription factor (bHLH)	AT3G58850	Symbols: PAR2, HLH2 | phy rapidly regulated 2 | chr3:21759562-21759918 REVERSE LENGTH=118	447.96	897.42	898.28	461.91	405.26	339.79
PRUPE_3G173200	V1	NA		n/a	57.76	105.18	76.98	66.99	43.72	52.11
PRUPE_3G174300	V1	transcription factor (WRKY)	AT4G18170	Symbols: WRKY28, ATWRKY28 | WRKY DNA-binding protein 28 | chr4:10061508-10062691 FORWARD LENGTH=318	553.51	393.66	382.76	324.68	295.56	156.94
PRUPE_3G174500	V1	receptor-like protein kinase (RLCK-V)	AT3G59110	Symbols: | Protein kinase superfamily protein | chr3:21855673-21857847 FORWARD LENGTH=512	524.66	551.47	568.74	536.3	481.12	369.9
PRUPE_3G174600	V1	component LHCb1/2/3 of LHC-II complex	AT1G29930	Symbols: CAB1, AB140, CAB140, LHCB1.3 | chlorophyll A/B binding protein 1 | chr1:10478071-10478874 FORWARD LENGTH=267	452.21	384.54	1483.6	630.9	421.44	226.67
PRUPE_3G174700	V1	component LHCb1/2/3 of LHC-II complex	AT1G29930	Symbols: CAB1, AB140, CAB140, LHCB1.3 | chlorophyll A/B binding protein 1 | chr1:10478071-10478874 FORWARD LENGTH=267	3342	4243.19	7902.53	6321.16	4390.89	5243.46
PRUPE_3G176900	V1	enoyl-CoA hydratase (ECH)	AT1G06550	Symbols: | ATP-dependent caseinolytic (Clp) protease/crotonase family protein | chr1:2003834-2006564 REVERSE LENGTH=387	385.85	372.27	469.51	315.84	408.1	287.77
PRUPE_3G177100	V1	Pepsin-type protease	AT3G59080	Symbols: | Eukaryotic aspartyl protease family protein | chr3:21836812-21838419 FORWARD LENGTH=535	481.32	635.67	281.16	247.67	117.44	117.38
PRUPE_3G177200	V1	sulfur dioxygenase	AT1G53580	Symbols: GLX2-3, ETHE1, GLY3 | glyoxalase II 3 | chr1:19991542-19993250 REVERSE LENGTH=294	316.35	314.48	181.3	258.43	149.4	172.63
PRUPE_3G177400	V1	NA		n/a	197.49	158.52	117.14	116.39	53.71	48.75
PRUPE_3G177600	V1	GDSL esterase/lipase At2g42990 OS=Arabidopsis thaliana (sp|q67zi9|gdl48_arath 434.0)	AT2G42990	Symbols: | GDSL-like Lipase/Acylhydrolase superfamily protein | chr2:17879056-17880200 FORWARD LENGTH=350	295.69	447.5	336.33	131.86	171.48	144.11
PRUPE_3G178100	V1	class phi glutathione S-transferase	AT2G30860	Symbols: ATGSTF9, GLUTTR, ATGSTF7, GSTF9 | glutathione S-transferase PHI 9 | chr2:13139132-13140057 FORWARD LENGTH=215	69.43	99.84	46.93	38.14	26.56	26.79
PRUPE_3G178400	V1	regulatory protein (JASON) of sister chromatid separation	AT1G06660	Symbols: | unknown protein; BEST Arabidopsis thaliana protein match is: unknown protein (TAIR:AT2G30820.2); Has 166 Blast hits to 144 proteins in 35 species: Archae - 0; Bacteria - 17; Metazoa - 13; Fungi - 20; Plants - 104; Viruses - 0; Other Eukaryotes - 12 (source: NCBI BLink). | chr1:2037461-2040148 REVERSE LENGTH=481	134.05	162.23	147.58	139.82	60.31	63.4
PRUPE_3G178600	V1	NA	AT2G02060	Symbols: | Homeodomain-like superfamily protein | chr2:495691-497609 FORWARD LENGTH=256	535.23	374.36	263.1	212.12	223.99	110.8
PRUPE_3G178800	V1	receptor protein (NPR3/4)	AT5G45110	Symbols: NPR3, ATNPR3 | NPR1-like protein 3 | chr5:18229319-18231334 FORWARD LENGTH=586	745.58	687.06	414.35	423.9	419.99	403.65
PRUPE_3G179500	V1	ER-tubule curvature-inducing protein (Reticulon)	AT3G10260	Symbols: | Reticulon family protein | chr3:3171413-3172568 REVERSE LENGTH=267	847.02	752.92	612.26	546.78	393.92	347.84
PRUPE_3G180900	V1	metabolite transporter (DTX)	AT3G59030	Symbols: TT12, ATTT12 | MATE efflux family protein | chr3:21819124-21821288 FORWARD LENGTH=507	1683.88	1732.63	2461.93	1841.35	1565.58	1109.71
PRUPE_3G181100	V1	protein kinase (WAK/WAKL)	AT1G16130	Symbols: WAKL2 | wall associated kinase-like 2 | chr1:5525634-5528047 FORWARD LENGTH=748	650.96	853.06	446.54	335.42	205.8	190.29
PRUPE_3G181200	V1	protein kinase (WAK/WAKL)	AT1G16130	Symbols: WAKL2 | wall associated kinase-like 2 | chr1:5525634-5528047 FORWARD LENGTH=748	355.31	491.91	193.11	195.58	74.36	76.02
PRUPE_3G181600	V1	Wall-associated receptor kinase-like 22 OS=Arabidopsis thaliana (sp|q8ry17|wakli_arath 456.0) & Enzyme classification.EC_2 transferases.EC_2.7 transferase transferring phosphorus-containing group(50.2.7 131.4)	AT1G69730	Symbols: | Wall-associated kinase family protein | chr1:26228703-26231339 REVERSE LENGTH=792	250.5	300.54	311.32	136.57	182.98	194.15
PRUPE_3G181900	V1	protein kinase (WAK/WAKL)	AT1G16130	Symbols: WAKL2 | wall associated kinase-like 2 | chr1:5525634-5528047 FORWARD LENGTH=748	141.04	165.81	173.52	116.75	113.52	82.67
PRUPE_3G183600	V1	solute transporter (UmamiT)	AT5G07050	Symbols: | nodulin MtN21 /EamA-like transporter family protein | chr5:2191533-2193416 REVERSE LENGTH=402	35.14	141.01	36.83	26.58	19.28	21.74
PRUPE_3G183800	V1	LRR receptor-like serine/threonine-protein kinase RGI2 OS=Arabidopsis thaliana (sp|c0lgv1|rgi2_arath 110.0)	AT3G17640	Symbols: | Leucine-rich repeat (LRR) family protein | chr3:6032393-6033583 FORWARD LENGTH=396	203.13	208.13	203.33	152.92	158.96	122.87
PRUPE_3G184300	V1	NA	AT4G15140	Symbols: | unknown protein; Has 26 Blast hits to 26 proteins in 10 species: Archae - 0; Bacteria - 0; Metazoa - 0; Fungi - 0; Plants - 26; Viruses - 0; Other Eukaryotes - 0 (source: NCBI BLink). | chr4:8639683-8640261 REVERSE LENGTH=165	193.93	218.68	185.06	147.8	90.98	80.82
[truncated: 7,249 more rows]

## Sheet: Table S4
Table S4 – Clustered DEGs in flower buds
Gene	Modules	Annotation	TAIR ID	TAIR desc	Pre0CU	0CU	200CU	475CU	770CU	930CU
[truncated: 8,638 more rows]

## Sheet: Table S5
Table S5 – WGCNA module assignment in vegetative buds
Gene_ID	Gene_name	Module	Degree	Betweenness	Closeness	Eigenvector
[truncated: 79 more rows]

## Sheet: Table S6
Table S6 – WGCNA module assignment in flower buds
[truncated: 64 more rows]

[truncated: 5 more sheets: Table S7, Table S8, Table S9, Table S10, Table S11]
